# Supplementary material for: Metagenome-assembled genomes from the gut microbiome of spontaneous diabetic macaques provide insights into microbes associated with type 2 diabetes mellitus
Source: BMC Microbiol. 2026 Mar 4;26:331. doi: 10.1186/s12866-026-04902-2 (PMC13067670; doi:10.1186/s12866-026-04902-2)
Supplement: Supplementary file 2 — Additional file 2. Table S1. The summary of information of macaques. Table S2. The characterization of completeness, contamination and genomes of macaque MAGs. Table S3. The taxonomy labels of macaque MAGs annotated by GTDB-TK. Table S4. The characterization of completeness, contamination and genomes of human MAGs. Table S5. The taxonomy labels of human MAGs annotated by GTDB-TK. Table S6. The explored SMBGs. Table S7. Significantly enriched KO terms in T2DM and control groups from macaque and human MAGs (Other: represents the sum of contributions from taxonomic groups that individually accounted for less than 1% of the total contributions.). Table S8. The genomes of Eubacterium.Table S9. Genomic characterization of Mm_bin23. Table S10. The core genes in the butanoate metabolism pathways. [file 12866_2026_4902_MOESM2_ESM.xlsx]

## Sheet: Table S1
Table S1. The summary of information of macaques
Samples	ID	Gender	Age when sampling	T2DM	Sampling date
MT01	CZ14008R	Female	6	Yes	2021.6.10
MT02	G00084	Female	20	Yes	2021.6.10
MT04	13429A	Male	7	Yes	2021.6.10
MT06	12746	Female	8	Yes	2021.6.10
MT18	98354	Female	22	Yes	2021.6.10
MT09	13401	Male	7	No	2021.6.10
MT11	09898	Female	11	No	2021.6.10
MT12	020097	Male	18	No	2021.6.10
MT13	13551	Male	7	No	2021.6.10
MT15	13577	Male	7	No	2021.6.10

## Sheet: Table S2
Table S2. The characterization of completeness, contamination and genomes of macaque MAGs
MAGs	gen_num	contig_num	size	average_len	completeness	contamination	GC	N50	Type
Mm_bin1	2101	389	1988147	5110.92	93.29	4.496	0.55	6845	both
Mm_bin2	1308	90	1278893	14209.9	76.78	2.564	0.279	27161	both
Mm_bin3	2380	480	2137541	4453.21	80.04	2.419	0.597	5204	both
Mm_bin4	1778	243	1580042	6502.23	71.08	6.454	0.317	9101	both
Mm_bin5	2090	253	2046377	8088.45	92.87	6.398	0.59	11596	both
Mm_bin6	2693	663	2577938	3888.29	83.64	4.705	0.539	4640	both
Mm_bin7	1344	347	1320202	3804.62	75.86	0.921	0.591	4367	both
Mm_bin8	2301	432	2208494	5112.25	72.49	3.448	0.454	6469	both
Mm_bin9	1728	328	1655513	5047.3	71.56	1.754	0.427	6278	both
Mm_bin10	1395	382	1082112	2832.75	73.73	2.186	0.328	2981	both
Mm_bin11	2725	297	2652423	8930.72	95.94	3.225	0.585	14010	both
Mm_bin12	1204	106	1245036	11745.6	76.93	1.333	0.281	15651	both
Mm_bin13	2464	299	2521699	8433.78	95.18	4.222	0.425	12345	both
Mm_bin14	1933	407	1797907	4417.46	70.27	2.11	0.612	5176	both
Mm_bin15	2176	384	2218986	5778.61	85.25	3.288	0.395	7475	both
Mm_bin16	2064	552	2016735	3653.51	82.42	2.883	0.494	4148	both
Mm_bin17	2046	261	2154248	8253.82	89.45	0.393	0.415	12810	both
Mm_bin18	1288	241	1086920	4510.04	74.6	1.685	0.261	5472	both
Mm_bin19	2388	380	2416855	6360.14	81.48	1.002	0.6	8616	both
Mm_bin20	1707	198	1958290	9890.35	92.14	1.23	0.568	14506	both
Mm_bin21	1942	349	1927817	5523.83	90.96	2.553	0.648	7378	both
Mm_bin22	2190	360	1997623	5548.95	82.88	1.476	0.357	7491	both
Mm_bin23	1773	153	1992961	13025.9	98.21	0.671	0.414	29168	both
Mm_bin24	971	183	809961	4426.02	74.77	1.404	0.254	5657	both
Mm_bin25	1959	347	1970864	5679.72	85.03	1.153	0.535	6635	both
Mm_bin26	1577	443	1350615	3048.79	77.71	4.697	0.415	3214	both
Mm_bin27	2281	340	2135178	6279.94	93.87	4.448	0.409	8238	both
Mm_bin28	1819	55	2048602	37247.3	96.23	0	0.446	52914	both
Mm_bin29	1116	50	1009890	20197.8	92.13	2.247	0.28	29028	both
Mm_bin30	1659	183	1637588	8948.57	81.19	5.671	0.581	13122	both
Mm_bin31	2015	601	1777287	2957.22	88.59	8.43	0.611	3565	both
Mm_bin32	1888	177	2056311	11617.6	94.88	2.171	0.36	21340	both
Mm_bin33	1922	597	1762531	2952.31	87.67	3.691	0.497	3441	both
Mm_bin34	2219	480	2614020	5445.88	85.35	1.388	0.451	6926	both
Mm_bin35	2455	145	2559188	17649.6	92.39	2.386	0.514	5931	both
Mm_bin36	2486	547	2221215	4060.72	85.07	2.688	0.592	4749	both
Mm_bin37	2518	579	2390735	4129.08	80.47	2.4	0.387	5159	both
Mm_bin38	1208	173	1116254	6452.34	76.5	3.745	0.25	15344	both
Mm_bin39	1692	82	1780815	21717.3	90.56	0.406	0.571	31030	both
Mm_bin41	1678	430	1435879	3339.25	75.41	1.733	0.551	3940	both
Mm_bin42	1399	301	1288116	4279.46	94.77	1.685	0.273	21701	both
Mm_bin43	2112	507	2146821	4234.36	70.34	1.964	0.482	4908	both
Mm_bin44	1809	491	1613226	3285.59	70.01	6.451	0.397	3530	both
Mm_bin45	2156	251	2529582	10078	96.81	2.367	0.465	15168	both
Mm_bin46	1967	219	2032582	9281.2	93.28	0.782	0.475	13958	both
Mm_bin47	1615	221	1599554	7237.8	96.71	0.785	0.426	37292	both
Mm_bin48	971	183	884395	4832.76	75.04	0	0.248	9857	both
Mm_bin49	2828	736	2436226	3310.09	94.96	4.237	0.351	4212	both
Mm_bin50	1801	274	2212884	8076.22	77.91	0.712	0.557	10582	both
Mm_bin51	1933	407	1731741	4254.89	83.45	5.183	0.602	4248	both
Mm_bin52	834	127	772830	6085.28	84.11	4.395	0.46	8532	both
Mm_bin54	2107	457	2259111	4943.35	80.1	4.656	0.506	6220	both
Mm_bin55	2058	401	2160401	5387.53	88.03	1.748	0.337	6844	both
Mm_bin56	2160	399	2105490	5276.92	73.14	1.368	0.61	6495	both
Mm_bin57	2734	322	2815546	8743.93	93.07	3.797	0.451	17301	both
Mm_bin58	1769	306	1591908	5202.31	70.42	6.993	0.287	7234	both
Mm_bin59	2321	178	2497304	14029.8	93.91	1.748	0.334	24198	both
Mm_bin60	2425	839	1920211	2288.69	77.24	8.927	0.383	2578	both
Mm_bin61	1902	102	2036238	19963.1	93.16	3.897	0.605	27613	both
Mm_bin62	1995	446	1776510	3983.21	75.93	2.726	0.608	4614	both
Mm_bin63	2121	108	2037584	18866.5	93.57	0.525	0.344	45731	both
Mm_bin64	955	71	877356	12357.1	89.77	1.123	0.266	17563	both
Mm_bin65	1762	116	1920964	16560	96.85	1.398	0.517	30823	both
Mm_bin66	1538	271	1111491	4101.44	70.07	8.426	0.251	2476	both
Mm_bin67	929	46	908376	19747.3	78.76	0	0.468	40634	both
Mm_bin68	1203	307	1140612	3715.35	70.45	3.076	0.281	13463	both
Mm_bin69	1490	250	1405032	5620.13	71.53	5.76	0.607	7740	both
Mm_bin70	1801	274	1716473	6264.5	93.06	2.908	0.365	8031	both
Mm_bin71	1777	158	1840787	11650.6	91.94	1.006	0.543	19548	both
Mm_bin72	2771	374	2990526	7996.06	98.6	3.613	0.586	11264	both
Mm_bin73	1877	303	1829732	6038.72	93.59	1.486	0.425	8646	both
Mm_bin74	2429	614	2086889	3398.84	82.82	9.53	0.65	3615	both
Mm_bin75	2081	560	1941941	3467.75	87.5	2.561	0.519	5027	both
Mm_bin76	901	84	786997	9369.01	74.15	2.808	0.241	11986	both
Mm_bin77	1662	444	1365092	3074.53	71.64	2.751	0.624	3318	both
Mm_bin78	1879	352	1830164	5199.33	88.14	3.544	0.508	7590	both
Mm_bin79	1836	231	2018675	8738.85	96.05	2.7	0.419	12738	both
Mm_bin80	1948	686	1488647	2170.04	72.4	9.004	0.63	2397	both
Mm_bin81	1452	386	1241445	3216.18	73.2	4.267	0.388	3475	both
Mm_bin82	1410	76	1423432	18729.4	78.15	1.418	0.259	25775	both
Mm_bin83	1706	219	1592282	7270.69	94.66	5.333	0.26	10580	both
Mm_bin84	2276	296	2282428	7710.91	92.64	4.362	0.563	10618	both
Mm_bin85	1283	111	1362847	12277.9	91.89	1.627	0.368	18464	both
Mm_bin86	1093	177	931750	5264.12	74.15	3.895	0.256	6555	both
Mm_bin87	1715	160	1608995	10056.2	90.23	2	0.32	7099	both
Mm_bin88	2172	496	1973410	3978.65	80.12	5.782	0.597	4595	both
Mm_bin89	1964	354	1920176	5424.23	71.15	1.724	0.487	7033	both
Mm_bin90	1077	173	1037972	5999.84	77.46	2.359	0.288	11224	both
Mm_bin91	1900	249	1870375	7511.55	92.98	1.686	0.575	9944	both
Mm_bin92	1754	222	1712311	7713.11	94.16	2.237	0.424	10773	both
Mm_bin93	1939	367	1840357	5014.6	82.64	8.62	0.379	6415	both
Mm_bin94	2053	303	1998421	6595.45	97.19	0.782	0.337	9716	both
Mm_bin95	1843	169	1990089	11775.7	74.79	0	0.497	6920	both
Mm_bin96	1851	563	1680259	2984.47	83.33	6.13	0.55	3800	both
Mm_bin97	2879	667	2625607	3936.44	87.37	8.131	0.561	4699	both
Mm_bin98	2247	262	2227323	8501.23	93.18	2.272	0.355	14532	both
Mm_bin99	1470	230	1521026	6613.16	88	1.349	0.492	8265	both
Mm_bin100	1202	131	1105881	8441.84	80.92	5.898	0.257	10155	both
Mm_bin101	1004	188	877183	4665.87	79.6	2.666	0.27	5488	both
Mm_bin102	1538	271	1560106	5756.85	89.07	0.952	0.448	7172	both
Mm_bin103	1757	339	1754955	5176.86	86.83	1.957	0.529	6668	both
Mm_bin104	1077	173	970110	5607.57	77.45	4.494	0.294	6831	both
Mm_bin105	1647	241	1697282	7042.66	77.82	1.342	0.58	8752	both
Mm_bin106	1277	113	1233799	10918.6	82.02	7.303	0.275	17512	both
Mm_bin107	2492	443	2500746	5645.02	94.96	0.474	0.358	7150	both
Mm_bin108	2256	178	2398367	13474	94.4	0.769	0.56	19634	both
Mm_bin109	2312	556	1964244	3532.81	88.7	2.684	0.336	4724	both
Mm_bin110	1825	462	1758789	3806.9	72.29	5.652	0.574	4445	both
Mm_bin111	2048	263	2047895	7786.67	84.74	6.957	0.586	10512	both
Mm_bin112	2462	253	2490240	9842.85	86.73	6.177	0.605	14541	both
Mm_bin113	1850	294	2109689	7175.81	86.05	1.666	0.484	9571	both
Mm_bin114	1103	94	1065792	11338.2	82.15	4.494	0.284	14456	both
Mm_bin115	1715	160	1734924	10843.3	95.28	1.342	0.486	18250	both
Mm_bin116	1263	134	1127205	8411.98	77.21	3.932	0.264	11284	both
Mm_bin117	2504	117	2627818	22460	97.98	0	0.48	37386	both
Mm_bin118	1468	115	1530826	13311.5	98.58	3.995	0.435	21335	both
Mm_bin119	2143	722	1961453	2716.69	71.46	8.602	0.547	2788	both
Mm_bin120	2732	372	2776060	7462.53	86.55	5.696	0.478	11514	both
Mm_bin121	1111	75	1029350	13724.7	81.49	0	0.254	16768	both
Mm_bin122	1926	382	1820244	4765.04	70.84	2.586	0.445	6178	both
Mm_bin123	1675	190	1642035	8642.29	88.62	1.579	0.402	12819	both
Mm_bin124	837	163	786340	4824.17	76.1	3.846	0.47	8301	both
Mm_bin125	2507	544	2382203	4379.05	85.72	4.222	0.447	5208	both
Mm_bin126	1840	313	1679445	5365.64	96.5	4.595	0.539	6967	both
Mm_bin127	1845	398	1913936	4808.88	79.52	2.704	0.494	5987	both
Mm_bin128	1710	199	1624941	8165.53	82.78	4.25	0.598	12783	both
Mm_bin129	1781	201	1781427	8862.82	73.06	0.671	0.444	13786	both
Mm_bin130	2268	429	2195896	5118.64	73.41	8.913	0.455	6452	both
Mm_bin131	1024	138	879722	6374.8	75.38	1.161	0.278	8601	both
Mm_bin132	1682	333	1495929	4492.28	75.97	8.642	0.271	5941	both
Mm_bin133	845	95	794261	8360.64	77.08	5.144	0.457	15741	both
Mm_bin134	2137	521	2119694	4068.51	75.77	4.439	0.436	4638	both
Mm_bin135	2065	248	2162261	8718.79	88.41	0.917	0.415	12882	both
Mm_bin136	1399	301	1263783	4198.61	72.5	2.348	0.416	4899	both
Mm_bin137	1750	278	1668580	6002.09	86.78	0.335	0.517	7799	both
Mm_bin138	2235	180	2226417	12369	96.19	0.634	0.353	21952	both
Mm_bin139	1832	100	1804346	18043.5	79.67	0	0.553	25755	both
Mm_bin140	959	127	802751	6320.87	71.8	2.247	0.301	7838	both
Mm_bin141	2045	216	1983434	9182.56	94.92	0.317	0.396	15291	both
Mm_bin142	1888	177	2262591	12783	88.93	1.04	0.455	21535	both
Mm_bin143	2168	295	2260541	7662.85	88.31	2.447	0.432	11536	both
Mm_bin144	2152	488	1968312	4033.43	83.96	6.417	0.412	4703	both
Mm_bin145	2553	376	2546018	6771.32	93.92	2.87	0.587	9145	both
Mm_bin146	1319	243	1081183	4449.31	71.84	1.333	0.256	5478	both
Mm_bin147	1976	193	2038390	10561.6	96.82	1.067	0.537	15357	both
Mm_bin148	1436	117	1465436	12525.1	87.89	2.873	0.476	18421	both
Mm_bin149	1212	147	1183801	8053.07	78.04	1.516	0.324	11472	both
Mm_bin150	1398	220	1392312	6328.69	77.75	2.419	0.663	9186	both
Mm_bin151	2151	184	2269953	12336.7	88.14	1.845	0.542	17754	both
Mm_bin152	1552	51	1637294	32103.8	95.1	0	0.511	66263	both
Mm_bin153	1952	99	2204514	22267.8	92.88	3.17	0.378	38225	both
Mm_bin154	1882	208	1991530	9574.66	95.74	0.371	0.527	14853	both
Mm_bin155	2384	183	2690391	14701.6	97.73	1.712	0.513	25877	both
Mm_bin156	3639	864	3509494	4061.91	96.37	6.574	0.55	5413	both
Mm_bin157	1574	350	1451712	4147.75	74.83	3.02	0.426	4920	both
Mm_bin158	1792	292	2009717	6882.59	86.52	2.38	0.474	8628	both
Mm_bin159	1051	293	793255	2707.35	73.98	7.977	0.278	3400	both
Mm_bin160	1843	169	1656856	9803.88	71.43	6.666	0.283	17940	both
Mm_bin161	1191	154	1041403	6762.36	86.03	3.932	0.263	9013	both
Mm_bin162	1916	418	1762282	4215.99	87.33	2.684	0.601	5018	both
Mm_bin163	1302	230	1158194	5035.63	89.06	2.359	0.311	6731	both
Mm_bin164	2019	423	2057483	4864.03	92.78	1.481	0.553	6303	both
Mm_bin165	982	114	886095	7772.76	78.65	2.247	0.27	10101	both
Mm_bin166	843	105	723945	6894.71	75.28	1.123	0.251	8486	both
Mm_bin167	1563	436	1387663	3182.71	70.62	3.845	0.59	3553	both
Mm_bin168	1493	173	1600776	9253.04	96.57	2.553	0.571	16302	both
Mm_bin169	1828	277	1710408	6174.76	87.01	4.199	0.615	7560	both
Mm_bin170	1018	71	968036	13634.3	85.73	2.247	0.268	20197	both
Mm_bin171	964	99	830069	8384.54	71.14	1.123	0.25	11404	both
Mm_bin172	1570	223	1568138	7032.01	92.08	0.806	0.517	9390	both
Mm_bin173	1737	402	1505213	3744.31	81.89	1.23	0.448	4686	both
Mm_bin174	2056	94	2270048	24149.4	97.53	0.671	0.465	37874	both
Mm_bin175	1090	132	1015522	7693.35	74.26	0	0.273	9074	both
Mm_bin176	2355	117	2375531	20303.7	97.33	0.167	0.452	31219	both
Mm_bin177	1917	208	2267973	10903.7	94.37	2.958	0.522	14950	both
Mm_bin178	1766	318	1635923	5144.41	78.87	2.293	0.509	6924	both
Mm_bin179	2290	322	2264636	7033.03	86.4	4.541	0.521	9901	both
Mm_bin180	2363	515	2546460	4944.58	74.57	1.724	0.434	6111	both
Mm_bin181	1573	54	1699602	31474.1	92.61	0	0.51	45217	both
Mm_bin182	1556	185	1542456	8337.6	84.21	1.342	0.601	12577	both
Mm_bin183	1291	243	1101805	4534.18	78.42	5.168	0.295	5238	both
Mm_bin184	2002	260	2077909	7991.96	92.39	0.96	0.451	12478	both
Mm_bin185	946	93	849177	9130.94	79.51	1.123	0.274	11083	both
Mm_bin186	2896	451	2556959	5669.53	89.18	4.63	0.622	7995	both
Mm_bin187	2104	218	2459369	11281.5	96.28	2.767	0.516	16510	both
Mm_bin188	1028	114	882168	7738.32	83.28	2.059	0.247	8744	both
Mm_bin189	2167	509	2009790	3948.51	76.05	9.865	0.606	4915	both
Mm_bin190	1949	296	1845687	6235.43	75.85	6.53	0.42	8397	both
Mm_bin191	2588	793	2207393	2783.6	82.94	0.995	0.39	3335	both
Mm_bin192	2139	362	2128770	5880.58	86.14	2.284	0.603	8261	both
Mm_bin193	2146	286	2301220	8046.22	93.06	2.913	0.489	14241	both
Mm_bin194	2299	158	2415247	15286.4	98.65	0	0.3	26608	both
Mm_bin195	1457	306	1519653	4966.19	85.28	0.335	0.478	5927	both
Mm_bin196	1734	345	1595407	4624.37	80.05	4.25	0.471	5666	both
Mm_bin197	1227	125	1065918	8527.34	93.25	1.123	0.254	11252	both
Mm_bin198	1665	40	1802740	45068.5	97.98	0.223	0.368	65801	both
Mm_bin199	1691	79	1611932	20404.2	98.59	0.938	0.379	33495	both
Mm_bin200	1785	113	1818505	16093	85.02	1.268	0.461	28413	both
Mm_bin201	2392	116	2478735	21368.4	93.63	0.566	0.271	35838	both
Mm_bin202	1656	116	1979418	17063.9	92.74	1.129	0.498	23879	both
Mm_bin203	1781	201	1528472	7604.34	81.75	5.279	0.325	4938	both
Mm_bin204	2496	222	2486686	11201.3	93.53	2.48	0.418	16318	both
Mm_bin205	2164	357	1989248	5572.12	82.81	4.832	0.518	6851	both
Mm_bin206	1821	240	1968489	8202.04	92.13	1.398	0.4	12126	both
Mm_bin207	1373	89	1268152	14248.9	79.93	4	0.294	20777	both
Mm_bin208	1924	199	2202968	11070.2	94.52	0.238	0.407	23428	both
Mm_bin209	1341	144	1266154	8792.74	87.79	1.286	0.449	12730	both
Mm_bin210	1430	105	1306955	12447.2	77.41	1.754	0.277	19823	both
Mm_bin211	961	142	834719	5878.3	74.15	0.161	0.266	7955	both
Mm_bin212	1516	331	1468061	4435.23	79.45	4.337	0.632	5510	both
Mm_bin213	3206	425	3175620	7472.05	93.59	6.599	0.371	10412	both
Mm_bin214	1216	95	1072015	11284.4	87.55	6.741	0.257	19464	both
Mm_bin215	2455	145	3298949	22751.4	94.25	1.149	0.52	78847	both
Mm_bin216	2582	626	2696839	4308.05	95.16	3.878	0.623	5344	both
Mm_bin217	1630	258	1721016	6670.6	87.81	2.572	0.479	8208	both
Mm_bin218	1856	549	1830046	3333.42	78.6	2.483	0.438	3802	both
Mm_bin219	3171	766	3278817	4280.44	71.86	5.11	0.382	5034	both
Mm_bin220	2154	113	2250145	19912.8	96.97	1.51	0.407	38172	both
Mm_bin221	1509	147	1438156	9783.37	93.46	1.622	0.41	17704	both
Mm_bin222	1412	92	1481029	16098.1	84	0	0.467	21677	both
Mm_bin223	1790	314	1759274	5602.78	93.14	5.378	0.508	7195	both
Mm_bin224	1518	183	1459536	7975.61	85.53	0.134	0.462	11361	both
Mm_bin225	2178	329	2448051	7440.88	93.24	3.469	0.564	10299	both
Mm_bin226	1929	423	2002844	4734.86	96.16	5.987	0.575	5796	both
Mm_bin227	1208	173	1076446	6222.23	85.06	2.666	0.273	8008	both
Mm_bin228	1221	205	1077509	5256.14	78.66	4.666	0.261	6383	both
Mm_bin229	1866	245	1871925	7640.51	89.2	2.376	0.493	11212	both
Mm_bin230	1667	289	1617288	5596.15	88.75	1.454	0.493	7587	both
Mm_bin231	883	156	749804	4806.44	71.34	2.666	0.3	5625	both
Mm_bin232	1985	458	1702112	3716.4	77.9	6.599	0.579	4266	both
Mm_bin233	1817	656	1594426	2430.53	77.36	0.94	0.445	2744	both
Mm_bin234	1615	221	1582634	7161.24	86.35	0.917	0.542	10271	both
Mm_bin235	2124	420	2316090	5514.5	86.23	3.533	0.464	7072	both
Mm_bin236	2734	322	3038620	9436.71	95.56	1.881	0.565	12935	both
Mm_bin237	1918	118	1926690	16327.9	94.56	2.208	0.503	40441	both
Mm_bin238	2230	281	2483576	8838.35	97.4	4.166	0.406	14261	both
Mm_bin239	1970	262	1909124	7286.73	91.48	4.929	0.507	9614	both
Mm_bin240	2209	249	2455397	9861.03	95.58	0.887	0.431	14489	both
Mm_bin241	1772	162	1800111	11111.8	96.38	1.631	0.414	15804	both
Mm_bin242	2070	272	2080450	7648.71	91.63	2.084	0.453	12915	both
Mm_bin243	1566	372	1520726	4087.97	85.23	3.015	0.489	4945	both
Mm_bin244	1623	262	1401353	5348.68	81.51	2.385	0.375	8259	both
Mm_bin245	2254	369	2138740	5796.04	94.61	0.671	0.445	8074	both
Mm_bin246	2338	179	2371167	13246.7	95.05	2.536	0.464	20885	both
Mm_bin247	1926	382	1786693	4677.21	73.43	2.693	0.453	4857	both
Mm_bin248	987	91	950516	10445.2	70.34	5.454	0.28	13647	both
Mm_bin249	1537	60	1574483	26241.4	99.64	0.709	0.419	41148	both
Mm_bin250	1968	378	1955831	5174.16	88.6	5.061	0.436	6188	both
Mm_bin251	904	67	804049	12000.7	77.65	2.247	0.255	15380	both
Mm_bin252	1696	83	1729982	20843.2	94.89	1.745	0.38	38521	both
Mm_bin253	1928	275	1933845	7032.16	88.14	3.063	0.487	10119	both
Mm_bin254	2592	359	2537977	7069.57	95.23	4.826	0.468	10228	both
Mm_bin255	1244	130	1105743	8505.72	81.02	7.894	0.266	11358	both
Mm_bin256	1610	277	1421599	5132.13	86.66	3.152	0.372	7132	both
Mm_bin257	1431	90	1388115	15423.5	93.25	2.617	0.274	25760	both
Mm_bin258	1240	128	1201393	9385.88	74.93	0.978	0.275	17090	both
Mm_bin260	966	112	883343	7886.99	73.43	3.37	0.288	9278	both
Mm_bin261	2037	106	2242957	21160	89.26	1.748	0.36	35695	both
Mm_bin262	1938	262	2156364	8230.4	96.97	0.155	0.43	11539	both
Mm_bin263	2526	746	2210769	2963.5	90.03	8.726	0.591	3665	both
Mm_bin264	1002	77	918484	11928.4	86.7	0.561	0.266	16877	both
Mm_bin265	1695	499	1590181	3186.74	81.6	4.472	0.612	3387	both
Mm_bin267	2031	285	2071172	7267.27	83.93	2.516	0.583	9746	both
Mm_bin268	1005	109	869013	7972.6	89.88	2.059	0.253	11421	both
Mm_bin269	2404	344	2211696	6429.35	90.72	3.014	0.431	9293	both
Mm_bin270	1944	262	1857474	7089.6	86.86	6.989	0.416	9618	both
Mm_bin271	2431	508	2251906	4432.89	78.24	9.976	0.593	5086	both
Mm_bin272	1907	284	1897611	6681.73	91.32	1.163	0.484	9534	both
Mm_bin273	2692	951	2174966	2287.03	82.98	2.684	0.555	2598	both
Mm_bin274	1888	177	1617438	9138.07	79.1	5.991	0.431	3431	both
Mm_bin275	1345	297	1083080	3646.73	77.82	6.902	0.251	4465	both
Mm_bin276	1716	174	1708220	9817.36	80.45	1.006	0.551	14777	both
Mm_bin277	1184	146	1100105	7534.97	73.45	4.494	0.257	10904	both
Mm_bin278	1663	386	1469132	3806.04	78.81	1.442	0.587	4443	both
Mm_bin279	1715	160	1755852	10974.1	81.74	2.573	0.415	10287	both
Mm_bin280	2467	331	2435892	7359.19	94.53	7.443	0.566	11756	both
Mm_bin281	1684	292	1669588	5717.77	93.9	1.189	0.417	7200	both
Mm_bin282	1598	390	1343919	3445.95	70.87	5.838	0.618	4612	both
Mm_bin283	2037	106	2267403	21390.6	96.53	1.403	0.564	49305	both
Mm_bin284	1518	183	1457981	7967.11	89.59	1.901	0.526	16527	both
Mm_bin285	2507	544	2545155	4678.59	76.26	0	0.413	15391	both
Mm_bin286	1530	110	1540453	14004.1	91.05	0.753	0.423	24479	both
Mm_bin287	3024	400	3080253	7700.63	95.29	4.038	0.607	10161	both
Mm_bin288	965	115	855919	7442.77	81.27	3.111	0.263	8604	both
Mm_bin289	2155	384	2307816	6009.94	82.39	6.783	0.341	7861	both
Mm_bin290	1888	177	2290060	12938.2	95.55	0.206	0.532	46339	both
Mm_bin291	1268	129	1337613	10369.1	74.48	2.481	0.261	13639	both
Mm_bin292	1879	352	1778208	5051.73	84.97	2.556	0.376	6392	both
Mm_bin293	1599	142	1576778	11104.1	86.71	3.752	0.623	16184	both
Mm_bin294	1954	214	2105475	9838.67	96.9	5.241	0.652	15680	both
Mm_bin295	1449	376	1227405	3264.38	70.95	6.957	0.63	3529	both
Mm_bin296	1182	266	977818	3676.01	73.28	5.715	0.287	4557	both
Mm_bin297	2070	272	2021440	7431.76	84.23	4.618	0.526	11362	both
Mm_bin298	1022	89	916129	10293.6	89.32	0	0.289	15724	both
Mm_bin299	1792	292	1877973	6431.41	82.88	0.769	0.535	5988	both
Mm_bin300	2404	344	1995520	5800.93	87	5.377	0.339	3781	both
Mm_bin301	1767	216	1713246	7931.69	78.23	1.904	0.383	10452	both
Mm_bin302	1878	352	1751026	4974.51	83.91	2.689	0.625	6207	both
Mm_bin303	1640	268	1577300	5885.45	83.41	2.901	0.601	7817	both
Mm_bin304	1319	243	1159330	4770.91	70.07	4.986	0.28	8286	both
Mm_bin306	1846	278	1787170	6428.67	95.69	3.608	0.441	8306	both
Mm_bin307	1833	384	1644048	4281.38	73.48	6.487	0.611	4848	both
Mm_bin308	1473	457	1375283	3009.37	72.39	5.776	0.632	3169	both
Mm_bin309	1370	206	1247589	6056.26	81.85	1.342	0.456	8019	both
Mm_bin310	1280	241	1047921	4348.22	85.5	7.966	0.247	5560	both
Mm_bin311	2139	362	2208620	6101.16	90.09	1.128	0.482	18309	both
Mm_bin312	1215	109	1191188	10928.3	97.14	1.507	0.316	18301	both
Mm_bin313	2110	414	1887069	4558.14	88.91	2.38	0.357	5469	both
Mm_bin314	1089	153	948310	6198.1	84.6	1.498	0.288	7544	both
Mm_bin315	2110	414	1842516	4450.52	77	1.001	0.42	2932	both
Mm_bin316	2195	826	1916673	2320.43	76.78	8.969	0.539	2612	both
Mm_bin317	2087	388	1994840	5141.34	73.77	6.896	0.467	7522	both
Mm_bin318	1859	622	1482245	2383.03	72.54	1.515	0.459	2661	both
Mm_bin319	2257	873	1778395	2037.11	72.27	2.806	0.441	2205	both
Mm_bin320	2551	461	1908255	4139.38	70.66	6.506	0.353	5427	both
Mm_bin321	2039	627	1695163	2703.61	76.41	2.512	0.46	3151	both
Mm_bin322	2768	1018	2283514	2243.14	84.86	9.934	0.425	2492	both

## Sheet: Table S3
Table S3. The taxonomy labels of macaque MAGs annotated by GTDB-TK
MAGs	classification	fastani_ani	pplacer_taxonomy	classification_method
Mm_bin1	d__Bacteria;p__Firmicutes_A;c__Clostridia;o__Oscillospirales;f__Oscillospiraceae;g__CAG-110;s__	N/A	d__Bacteria;p__Firmicutes_A;c__Clostridia;o__Oscillospirales;f__Oscillospiraceae;g__CAG-110;s__	Placement
Mm_bin2	d__Bacteria;p__Firmicutes_A;c__Clostridia;o__TANB77;f__CAG-465;g__CAG-465;s__	N/A	d__Bacteria;p__Firmicutes_A;c__Clostridia;o__TANB77;f__CAG-465;g__CAG-465;s__	Placement
Mm_bin3	d__Bacteria;p__Firmicutes_A;c__Clostridia_A;o__Christensenellales;f__CAG-74;g__;s__	N/A	d__Bacteria;p__Firmicutes_A;c__Clostridia_A;o__Christensenellales;f__CAG-74;g__;s__	Placement
Mm_bin4	d__Bacteria;p__Firmicutes_A;c__Clostridia;o__TANB77;f__CAG-508;g__CAG-245;s__	N/A	d__Bacteria;p__Firmicutes_A;c__Clostridia;o__TANB77;f__CAG-508;g__CAG-245;s__	Placement
Mm_bin5	d__Bacteria;p__Firmicutes_A;c__Clostridia;o__Oscillospirales;f__Oscillospiraceae;g__UMGS1766;s__UMGS1766 sp900554855	95.86	d__Bacteria;p__Firmicutes_A;c__Clostridia;o__Oscillospirales;f__Oscillospiraceae;g__;s__	ANI/Placement
Mm_bin6	d__Bacteria;p__Firmicutes_A;c__Clostridia;o__Oscillospirales;f__Ruminococcaceae;g__Gemmiger;s__	N/A	d__Bacteria;p__Firmicutes_A;c__Clostridia;o__Oscillospirales;f__Ruminococcaceae;g__Gemmiger;s__	Placement
Mm_bin7	d__Bacteria;p__Actinobacteriota;c__Coriobacteriia;o__Coriobacteriales;f__Eggerthellaceae;g__UMGS1502;s__	N/A	d__Bacteria;p__Actinobacteriota;c__Coriobacteriia;o__Coriobacteriales;f__Eggerthellaceae;g__;s__	Placement
Mm_bin8	d__Bacteria;p__Firmicutes_A;c__Clostridia;o__Lachnospirales;f__Lachnospiraceae;g__Agathobacter;s__Agathobacter sp900543445	97.88	d__Bacteria;p__Firmicutes_A;c__Clostridia;o__Lachnospirales;f__Lachnospiraceae;g__Agathobacter;s__	ANI/Placement
Mm_bin9	d__Bacteria;p__Firmicutes_A;c__Clostridia;o__Lachnospirales;f__Lachnospiraceae;g__Blautia_A;s__Blautia_A sp000285855	96.88	d__Bacteria;p__Firmicutes_A;c__Clostridia;o__Lachnospirales;f__Lachnospiraceae;g__Blautia_A;s__	ANI/Placement
Mm_bin10	d__Bacteria;p__Firmicutes;c__Bacilli;o__Erysipelotrichales;f__Erysipelotrichaceae;g__UBA636;s__UBA636 sp900546285	96.26	d__Bacteria;p__Firmicutes;c__Bacilli;o__Erysipelotrichales;f__Erysipelotrichaceae;g__UBA636;s__	ANI/Placement
Mm_bin11	d__Bacteria;p__Firmicutes_A;c__Clostridia_A;o__Christensenellales;f__UBA1750;g__UBA7102;s__	N/A	d__Bacteria;p__Firmicutes_A;c__Clostridia_A;o__Christensenellales;f__UBA1750;g__UBA7102;s__	Placement
Mm_bin12	d__Bacteria;p__Firmicutes;c__Bacilli;o__RF39;f__CAG-1000;g__CAG-605;s__	N/A	d__Bacteria;p__Firmicutes;c__Bacilli;o__RF39;f__CAG-1000;g__CAG-605;s__	Placement
Mm_bin13	d__Bacteria;p__Firmicutes_A;c__Clostridia;o__Lachnospirales;f__Lachnospiraceae;g__UBA2882;s__UBA2882 sp900549665	97.45	d__Bacteria;p__Firmicutes_A;c__Clostridia;o__Lachnospirales;f__Lachnospiraceae;g__UBA2882;s__	ANI/Placement
Mm_bin14	d__Bacteria;p__Firmicutes_A;c__Clostridia;o__Oscillospirales;f__Ruminococcaceae;g__Faecalibacterium;s__Faecalibacterium prausnitzii_E	97.68	d__Bacteria;p__Firmicutes_A;c__Clostridia;o__Oscillospirales;f__Ruminococcaceae;g__Faecalibacterium;s__	ANI/Placement
Mm_bin15	d__Bacteria;p__Spirochaetota;c__Spirochaetia;o__Treponematales;f__Treponemataceae;g__Treponema_D;s__	N/A	d__Bacteria;p__Spirochaetota;c__Spirochaetia;o__Treponematales;f__Treponemataceae;g__Treponema_D;s__	Placement
Mm_bin16	d__Bacteria;p__Bacteroidota;c__Bacteroidia;o__Bacteroidales;f__UBA932;g__RC9;s__RC9 sp000432515	97.13	d__Bacteria;p__Bacteroidota;c__Bacteroidia;o__Bacteroidales;f__UBA932;g__RC9;s__	ANI/Placement
Mm_bin17	d__Bacteria;p__Spirochaetota;c__Spirochaetia;o__Treponematales;f__Treponemataceae;g__Treponema_D;s__	N/A	d__Bacteria;p__Spirochaetota;c__Spirochaetia;o__Treponematales;f__Treponemataceae;g__Treponema_D;s__	Placement
Mm_bin18	d__Bacteria;p__Firmicutes;c__Bacilli;o__RF39;f__CAG-302;g__;s__	N/A	d__Bacteria;p__Firmicutes;c__Bacilli;o__RF39;f__CAG-302;g__;s__	Placement
Mm_bin19	d__Bacteria;p__Firmicutes_A;c__Clostridia_A;o__Christensenellales;f__CAG-74;g__RUG563;s__	N/A	d__Bacteria;p__Firmicutes_A;c__Clostridia_A;o__Christensenellales;f__CAG-74;g__;s__	Placement
Mm_bin20	d__Bacteria;p__Bacteroidota;c__Bacteroidia;o__Bacteroidales;f__UBA932;g__RC9;s__RC9 sp900541925	98.23	d__Bacteria;p__Bacteroidota;c__Bacteroidia;o__Bacteroidales;f__UBA932;g__RC9;s__	ANI/Placement
Mm_bin21	d__Bacteria;p__Actinobacteriota;c__Coriobacteriia;o__Coriobacteriales;f__Atopobiaceae;g__Olsenella_E;s__	N/A	d__Bacteria;p__Actinobacteriota;c__Coriobacteriia;o__Coriobacteriales;f__Atopobiaceae;g__Olsenella_E;s__	Placement
Mm_bin22	d__Bacteria;p__Firmicutes_A;c__Clostridia;o__Lachnospirales;f__Lachnospiraceae;g__Anaerostipes;s__	N/A	d__Bacteria;p__Firmicutes_A;c__Clostridia;o__Lachnospirales;f__Lachnospiraceae;g__Anaerostipes;s__	Placement
Mm_bin23	d__Bacteria;p__Firmicutes_A;c__Clostridia;o__Lachnospirales;f__Lachnospiraceae;g__Eubacterium_Q;s__Eubacterium_Q sp900314445	98.67	d__Bacteria;p__Firmicutes_A;c__Clostridia;o__Lachnospirales;f__Lachnospiraceae;g__Eubacterium_Q;s__	ANI/Placement
Mm_bin24	d__Bacteria;p__Firmicutes;c__Bacilli;o__RF39;f__CAG-433;g__CAG-594;s__	N/A	d__Bacteria;p__Firmicutes;c__Bacilli;o__RF39;f__CAG-433;g__;s__	Placement
Mm_bin25	d__Bacteria;p__Firmicutes_A;c__Clostridia;o__Oscillospirales;f__CAG-272;g__CAG-272;s__CAG-272 sp000433515	97.83	d__Bacteria;p__Firmicutes_A;c__Clostridia;o__Oscillospirales;f__CAG-272;g__CAG-272;s__	ANI/Placement
Mm_bin26	d__Bacteria;p__Firmicutes_A;c__Clostridia;o__Oscillospirales;f__Acutalibacteraceae;g__Eubacterium_R;s__Eubacterium_R sp900542875	97.17	d__Bacteria;p__Firmicutes_A;c__Clostridia;o__Oscillospirales;f__Acutalibacteraceae;g__Eubacterium_R;s__	ANI/Placement
Mm_bin27	d__Bacteria;p__Firmicutes_A;c__Clostridia;o__Lachnospirales;f__Lachnospiraceae;g__Bariatricus;s__	N/A	d__Bacteria;p__Firmicutes_A;c__Clostridia;o__Lachnospirales;f__Lachnospiraceae;g__Bariatricus;s__	Placement
Mm_bin28	d__Bacteria;p__Bacteroidota;c__Bacteroidia;o__Bacteroidales;f__F082;g__F082;s__F082 sp900542475	98.92	d__Bacteria;p__Bacteroidota;c__Bacteroidia;o__Bacteroidales;f__F082;g__F082;s__	ANI/Placement
Mm_bin29	d__Bacteria;p__Firmicutes;c__Bacilli;o__RF39;f__CAG-1000;g__;s__	N/A	d__Bacteria;p__Firmicutes;c__Bacilli;o__RF39;f__CAG-1000;g__;s__	Placement
Mm_bin30	d__Bacteria;p__Firmicutes_A;c__Clostridia;o__Oscillospirales;f__Acutalibacteraceae;g__UBA5905;s__	N/A	d__Bacteria;p__Firmicutes_A;c__Clostridia;o__Oscillospirales;f__Acutalibacteraceae;g__UBA5905;s__	Placement
Mm_bin31	d__Bacteria;p__Firmicutes_A;c__Clostridia;o__Oscillospirales;f__Oscillospiraceae;g__CAG-110;s__CAG-110 sp900546415	97.86	d__Bacteria;p__Firmicutes_A;c__Clostridia;o__Oscillospirales;f__Oscillospiraceae;g__CAG-110;s__	ANI/Placement
Mm_bin32	d__Bacteria;p__Spirochaetota;c__Spirochaetia;o__Treponematales;f__Treponemataceae;g__Treponema_D;s__	N/A	d__Bacteria;p__Spirochaetota;c__Spirochaetia;o__Treponematales;f__Treponemataceae;g__Treponema_D;s__	Placement
Mm_bin33	d__Bacteria;p__Firmicutes_A;c__Clostridia_A;o__Christensenellales;f__CAG-138;g__PeH17;s__PeH17 sp000435055	98.71	d__Bacteria;p__Firmicutes_A;c__Clostridia_A;o__Christensenellales;f__CAG-138;g__PeH17;s__	ANI/Placement
Mm_bin34	d__Bacteria;p__Bacteroidota;c__Bacteroidia;o__Bacteroidales;f__Bacteroidaceae;g__Prevotella;s__Prevotella sp900548195	97.21	d__Bacteria;p__Bacteroidota;c__Bacteroidia;o__Bacteroidales;f__Bacteroidaceae;g__Prevotella;s__	ANI/Placement
Mm_bin35	d__Bacteria;p__Firmicutes_A;c__Clostridia;o__Oscillospirales;f__CAG-382;g__UMGS882;s__UMGS882 sp900546385	97.6	d__Bacteria;p__Firmicutes_A;c__Clostridia;o__Oscillospirales;f__CAG-382;g__UMGS882;s__	ANI/Placement
Mm_bin36	d__Bacteria;p__Firmicutes_A;c__Clostridia_A;o__Christensenellales;f__CAG-74;g__SFMI01;s__SFMI01 sp004556155	98.29	d__Bacteria;p__Firmicutes_A;c__Clostridia_A;o__Christensenellales;f__CAG-74;g__;s__	ANI/Placement
Mm_bin37	d__Bacteria;p__Spirochaetota;c__Spirochaetia;o__Treponematales;f__Treponemataceae;g__Treponema_D;s__	N/A	d__Bacteria;p__Spirochaetota;c__Spirochaetia;o__Treponematales;f__Treponemataceae;g__Treponema_D;s__	Placement
Mm_bin38	d__Bacteria;p__Firmicutes;c__Bacilli;o__RF39;f__CAG-1000;g__CAG-1000;s__	N/A	d__Bacteria;p__Firmicutes;c__Bacilli;o__RF39;f__CAG-1000;g__CAG-1000;s__	Placement
Mm_bin39	d__Bacteria;p__Firmicutes_A;c__Clostridia;o__Oscillospirales;f__Oscillospiraceae;g__CAG-110;s__	N/A	d__Bacteria;p__Firmicutes_A;c__Clostridia;o__Oscillospirales;f__Oscillospiraceae;g__CAG-110;s__	Placement
Mm_bin41	d__Bacteria;p__Firmicutes_A;c__Clostridia;o__Oscillospirales;f__Oscillospiraceae;g__F23-B02;s__F23-B02 sp004556755	97.75	d__Bacteria;p__Firmicutes_A;c__Clostridia;o__Oscillospirales;f__Oscillospiraceae;g__F23-B02;s__	ANI/Placement
Mm_bin42	d__Bacteria;p__Firmicutes;c__Bacilli;o__RF39;f__CAG-302;g__RUG705;s__	N/A	d__Bacteria;p__Firmicutes;c__Bacilli;o__RF39;f__CAG-302;g__RUG705;s__	Placement
Mm_bin43	d__Bacteria;p__Bacteroidota;c__Bacteroidia;o__Bacteroidales;f__Bacteroidaceae;g__UBA4334;s__UBA4334 sp900316975	97.08	d__Bacteria;p__Bacteroidota;c__Bacteroidia;o__Bacteroidales;f__Bacteroidaceae;g__UBA4334;s__	ANI/Placement
Mm_bin44	d__Bacteria;p__Bacteroidota;c__Bacteroidia;o__Bacteroidales;f__P3;g__UBA3388;s__UBA3388 sp900546465	97.69	d__Bacteria;p__Bacteroidota;c__Bacteroidia;o__Bacteroidales;f__P3;g__UBA3388;s__	ANI/Placement
Mm_bin45	d__Bacteria;p__Bacteroidota;c__Bacteroidia;o__Bacteroidales;f__Bacteroidaceae;g__Prevotella;s__Prevotella sp002251295	98.05	d__Bacteria;p__Bacteroidota;c__Bacteroidia;o__Bacteroidales;f__Bacteroidaceae;g__Prevotella;s__	ANI/Placement
Mm_bin46	d__Bacteria;p__Firmicutes_A;c__Clostridia;o__Oscillospirales;f__Acutalibacteraceae;g__UBA737;s__	N/A	d__Bacteria;p__Firmicutes_A;c__Clostridia;o__Oscillospirales;f__Acutalibacteraceae;g__UBA737;s__	Placement
Mm_bin47	d__Bacteria;p__Firmicutes;c__Bacilli;o__Lactobacillales;f__Lactobacillaceae;g__Ligilactobacillus;s__Ligilactobacillus saerimneri	98.02	d__Bacteria;p__Firmicutes;c__Bacilli;o__Lactobacillales;f__Lactobacillaceae;g__Ligilactobacillus;s__	ANI/Placement
Mm_bin48	d__Bacteria;p__Firmicutes;c__Bacilli;o__RF39;f__CAG-822;g__UBA3631;s__UBA3631 sp900546275	97.93	d__Bacteria;p__Firmicutes;c__Bacilli;o__RF39;f__CAG-822;g__UBA3631;s__	ANI/Placement
Mm_bin49	d__Bacteria;p__Firmicutes_A;c__Clostridia;o__Oscillospirales;f__Ruminococcaceae;g__;s__	N/A	d__Bacteria;p__Firmicutes_A;c__Clostridia;o__Oscillospirales;f__Ruminococcaceae;g__;s__	Placement
Mm_bin50	d__Bacteria;p__Bacteroidota;c__Bacteroidia;o__Bacteroidales;f__Bacteroidaceae;g__UBA4372;s__UBA4372 sp900543815	98.1	d__Bacteria;p__Bacteroidota;c__Bacteroidia;o__Bacteroidales;f__Bacteroidaceae;g__UBA4372;s__	ANI/Placement
Mm_bin51	d__Bacteria;p__Firmicutes_A;c__Clostridia;o__Oscillospirales;f__Oscillospiraceae;g__CAG-170;s__CAG-170 sp900548625	98.1	d__Bacteria;p__Firmicutes_A;c__Clostridia;o__Oscillospirales;f__Oscillospiraceae;g__CAG-170;s__	ANI/Placement
Mm_bin52	d__Bacteria;p__Proteobacteria;c__Alphaproteobacteria;o__Rs-D84;f__Rs-D84;g__Rs-D84;s__Rs-D84 sp900549365	97.5	d__Bacteria;p__Proteobacteria;c__Alphaproteobacteria;o__Rs-D84;f__Rs-D84;g__Rs-D84;s__	ANI/Placement
Mm_bin54	d__Bacteria;p__Bacteroidota;c__Bacteroidia;o__Bacteroidales;f__UBA932;g__RC9;s__RC9 sp900545245	96.73	d__Bacteria;p__Bacteroidota;c__Bacteroidia;o__Bacteroidales;f__UBA932;g__RC9;s__	ANI/Placement
Mm_bin55	d__Bacteria;p__Spirochaetota;c__Spirochaetia;o__Treponematales;f__Treponemataceae;g__Treponema_D;s__	N/A	d__Bacteria;p__Spirochaetota;c__Spirochaetia;o__Treponematales;f__Treponemataceae;g__Treponema_D;s__	Placement
Mm_bin56	d__Bacteria;p__Firmicutes_A;c__Clostridia_A;o__Christensenellales;f__CAG-74;g__SFFS01;s__	N/A	d__Bacteria;p__Firmicutes_A;c__Clostridia_A;o__Christensenellales;f__CAG-74;g__;s__	Placement
Mm_bin57	d__Bacteria;p__Firmicutes_A;c__Clostridia;o__Lachnospirales;f__Lachnospiraceae;g__Blautia_A;s__Blautia_A sp000436615	98.47	d__Bacteria;p__Firmicutes_A;c__Clostridia;o__Lachnospirales;f__Lachnospiraceae;g__Blautia_A;s__	ANI/Placement
Mm_bin58	d__Bacteria;p__Firmicutes_A;c__Clostridia;o__TANB77;f__CAG-465;g__;s__	N/A	d__Bacteria;p__Firmicutes_A;c__Clostridia;o__TANB77;f__CAG-465;g__;s__	Placement
Mm_bin59	d__Bacteria;p__Spirochaetota;c__Spirochaetia;o__Treponematales;f__Treponemataceae;g__Treponema_D;s__	N/A	d__Bacteria;p__Spirochaetota;c__Spirochaetia;o__Treponematales;f__Treponemataceae;g__Treponema_D;s__	Placement
Mm_bin60	d__Bacteria;p__Firmicutes_A;c__Clostridia;o__Lachnospirales;f__Lachnospiraceae;g__Lachnospira;s__Lachnospira eligens_B	97.5	d__Bacteria;p__Firmicutes_A;c__Clostridia;o__Lachnospirales;f__Lachnospiraceae;g__Lachnospira;s__	ANI/Placement
Mm_bin61	d__Bacteria;p__Firmicutes_A;c__Clostridia_A;o__Christensenellales;f__CAG-74;g__RUG756;s__	N/A	d__Bacteria;p__Firmicutes_A;c__Clostridia_A;o__Christensenellales;f__CAG-74;g__;s__	Placement
Mm_bin62	d__Bacteria;p__Firmicutes_A;c__Clostridia;o__Oscillospirales;f__Oscillospiraceae;g__UBA738;s__UBA738 sp003522945	97.02	d__Bacteria;p__Firmicutes_A;c__Clostridia;o__Oscillospirales;f__Oscillospiraceae;g__UBA738;s__	ANI/Placement
Mm_bin63	d__Bacteria;p__Firmicutes;c__Bacilli;o__Lactobacillales;f__Lactobacillaceae;g__Lactobacillus;s__Lactobacillus acidophilus	99.24	d__Bacteria;p__Firmicutes;c__Bacilli;o__Lactobacillales;f__Lactobacillaceae;g__Lactobacillus;s__	ANI/Placement
Mm_bin64	d__Bacteria;p__Firmicutes;c__Bacilli;o__RF39;f__CAG-611;g__UMGS1572;s__	N/A	d__Bacteria;p__Firmicutes;c__Bacilli;o__RF39;f__CAG-611;g__;s__	Placement
Mm_bin65	d__Bacteria;p__Firmicutes_A;c__Clostridia_A;o__Christensenellales;f__QALW01;g__UMGS1338;s__UMGS1338 sp900550805	98.31	d__Bacteria;p__Firmicutes_A;c__Clostridia_A;o__Christensenellales;f__QALW01;g__;s__	ANI/Placement
Mm_bin66	d__Bacteria;p__Firmicutes;c__Bacilli;o__RF39;f__CAG-1000;g__CAG-460;s__CAG-460 sp000437315	96.54	d__Bacteria;p__Firmicutes;c__Bacilli;o__RF39;f__CAG-1000;g__CAG-460;s__	ANI/Placement
Mm_bin67	d__Bacteria;p__Proteobacteria;c__Alphaproteobacteria;o__Rs-D84;f__Rs-D84;g__Rs-D84;s__	N/A	d__Bacteria;p__Proteobacteria;c__Alphaproteobacteria;o__Rs-D84;f__Rs-D84;g__Rs-D84;s__	Placement
Mm_bin68	d__Bacteria;p__Firmicutes_A;c__Clostridia;o__TANB77;f__CAG-508;g__CAG-273;s__CAG-273 sp003534295	98.7	d__Bacteria;p__Firmicutes_A;c__Clostridia;o__TANB77;f__CAG-508;g__CAG-273;s__	ANI/Placement
Mm_bin69	d__Bacteria;p__Firmicutes_A;c__Clostridia;o__Oscillospirales;f__Oscillospiraceae;g__CAG-110;s__	N/A	d__Bacteria;p__Firmicutes_A;c__Clostridia;o__Oscillospirales;f__Oscillospiraceae;g__CAG-110;s__	Placement
Mm_bin70	d__Bacteria;p__Firmicutes_A;c__Clostridia;o__Oscillospirales;f__Acutalibacteraceae;g__Eubacterium_R;s__Eubacterium_R sp000434995	98.28	d__Bacteria;p__Firmicutes_A;c__Clostridia;o__Oscillospirales;f__Acutalibacteraceae;g__Eubacterium_R;s__	ANI/Placement
Mm_bin71	d__Bacteria;p__Firmicutes_A;c__Clostridia;o__Oscillospirales;f__CAG-272;g__UMGS1225;s__UMGS1225 sp900549725	98.39	d__Bacteria;p__Firmicutes_A;c__Clostridia;o__Oscillospirales;f__CAG-272;g__;s__	ANI/Placement
Mm_bin72	d__Bacteria;p__Firmicutes_A;c__Clostridia_A;o__Christensenellales;f__CAG-74;g__UBA11524;s__UBA11524 sp000437595	96.23	d__Bacteria;p__Firmicutes_A;c__Clostridia_A;o__Christensenellales;f__CAG-74;g__;s__	ANI/Placement
Mm_bin73	d__Bacteria;p__Firmicutes_A;c__Clostridia;o__Lachnospirales;f__Lachnospiraceae;g__;s__	N/A	d__Bacteria;p__Firmicutes_A;c__Clostridia;o__Lachnospirales;f__Lachnospiraceae;g__;s__	Placement
Mm_bin74	d__Bacteria;p__Firmicutes_A;c__Clostridia;o__Oscillospirales;f__Oscillospiraceae;g__Oscillibacter;s__Oscillibacter sp004553545	97.2	d__Bacteria;p__Firmicutes_A;c__Clostridia;o__Oscillospirales;f__Oscillospiraceae;g__Oscillibacter;s__	ANI/Placement
Mm_bin75	d__Bacteria;p__Firmicutes_A;c__Clostridia;o__Lachnospirales;f__Lachnospiraceae;g__CAG-791;s__CAG-791 sp000431495	98.44	d__Bacteria;p__Firmicutes_A;c__Clostridia;o__Lachnospirales;f__Lachnospiraceae;g__CAG-791;s__	ANI/Placement
Mm_bin76	d__Bacteria;p__Firmicutes;c__Bacilli;o__RF39;f__CAG-433;g__;s__	N/A	d__Bacteria;p__Firmicutes;c__Bacilli;o__RF39;f__CAG-433;g__;s__	Placement
Mm_bin77	d__Bacteria;p__Firmicutes_A;c__Clostridia;o__Oscillospirales;f__Oscillospiraceae;g__ER4;s__ER4 sp900317525	97.55	d__Bacteria;p__Firmicutes_A;c__Clostridia;o__Oscillospirales;f__Oscillospiraceae;g__ER4;s__	ANI/Placement
Mm_bin78	d__Bacteria;p__Firmicutes_A;c__Clostridia;o__Oscillospirales;f__Ruminococcaceae;g__UMGS1668;s__UMGS1668 sp900553955	97.5	d__Bacteria;p__Firmicutes_A;c__Clostridia;o__Oscillospirales;f__Ruminococcaceae;g__UMGS1668;s__	ANI/Placement
Mm_bin79	d__Bacteria;p__Spirochaetota;c__Spirochaetia;o__Treponematales;f__Treponemataceae;g__Treponema_D;s__Treponema_D sp900541945	98.42	d__Bacteria;p__Spirochaetota;c__Spirochaetia;o__Treponematales;f__Treponemataceae;g__Treponema_D;s__	ANI/Placement
Mm_bin80	d__Bacteria;p__Firmicutes_A;c__Clostridia;o__Oscillospirales;f__Oscillospiraceae;g__CAG-83;s__CAG-83 sp003487665	96.9	d__Bacteria;p__Firmicutes_A;c__Clostridia;o__Oscillospirales;f__Oscillospiraceae;g__CAG-83;s__	ANI/Placement
Mm_bin81	d__Bacteria;p__Firmicutes;c__Bacilli;o__Lactobacillales;f__Lactobacillaceae;g__Limosilactobacillus;s__Limosilactobacillus reuteri	96.15	d__Bacteria;p__Firmicutes;c__Bacilli;o__Lactobacillales;f__Lactobacillaceae;g__Limosilactobacillus;s__	ANI/Placement
Mm_bin82	d__Bacteria;p__Firmicutes_A;c__Clostridia;o__TANB77;f__CAG-508;g__CAG-269;s__	N/A	d__Bacteria;p__Firmicutes_A;c__Clostridia;o__TANB77;f__CAG-508;g__CAG-269;s__	Placement
Mm_bin83	d__Bacteria;p__Firmicutes;c__Bacilli;o__RF39;f__CAG-611;g__UBA3789;s__UBA3789 sp900543055	97.2	d__Bacteria;p__Firmicutes;c__Bacilli;o__RF39;f__CAG-611;g__UBA3789;s__	ANI/Placement
Mm_bin84	d__Bacteria;p__Firmicutes_A;c__Clostridia;o__Oscillospirales;f__Oscillospiraceae;g__CAG-110;s__	N/A	d__Bacteria;p__Firmicutes_A;c__Clostridia;o__Oscillospirales;f__Oscillospiraceae;g__CAG-110;s__	Placement
Mm_bin85	d__Bacteria;p__Firmicutes_A;c__Clostridia;o__Lachnospirales;f__Lachnospiraceae;g__UBA4285;s__UBA4285 sp900545225	99.28	d__Bacteria;p__Firmicutes_A;c__Clostridia;o__Lachnospirales;f__Lachnospiraceae;g__UBA4285;s__	ANI/Placement
Mm_bin86	d__Bacteria;p__Firmicutes;c__Bacilli;o__RF39;f__CAG-1000;g__;s__	N/A	d__Bacteria;p__Firmicutes;c__Bacilli;o__RF39;f__CAG-1000;g__;s__	Placement
Mm_bin87	d__Bacteria;p__Firmicutes;c__Bacilli;o__Erysipelotrichales;f__Erysipelotrichaceae;g__Bulleidia;s__	N/A	d__Bacteria;p__Firmicutes;c__Bacilli;o__Erysipelotrichales;f__Erysipelotrichaceae;g__Bulleidia;s__	Placement
Mm_bin88	d__Bacteria;p__Firmicutes_A;c__Clostridia;o__Oscillospirales;f__Ruminococcaceae;g__Gemmiger;s__Gemmiger sp900539695	98.01	d__Bacteria;p__Firmicutes_A;c__Clostridia;o__Oscillospirales;f__Ruminococcaceae;g__Gemmiger;s__	ANI/Placement
Mm_bin89	d__Bacteria;p__Firmicutes_A;c__Clostridia;o__Peptostreptococcales;f__Anaerovoracaceae;g__UBA1191;s__UBA1191 sp900066305	98.51	d__Bacteria;p__Firmicutes_A;c__Clostridia;o__Peptostreptococcales;f__Anaerovoracaceae;g__UBA1191;s__	ANI/Placement
Mm_bin90	d__Bacteria;p__Firmicutes;c__Bacilli;o__RF39;f__CAG-302;g__RUG705;s__	N/A	d__Bacteria;p__Firmicutes;c__Bacilli;o__RF39;f__CAG-302;g__RUG705;s__	Placement
Mm_bin91	d__Bacteria;p__Firmicutes_A;c__Clostridia_A;o__Christensenellales;f__CAG-138;g__CAG-1024;s__CAG-1024 sp000432015	98.61	d__Bacteria;p__Firmicutes_A;c__Clostridia_A;o__Christensenellales;f__CAG-138;g__CAG-1024;s__	ANI/Placement
Mm_bin92	d__Bacteria;p__Firmicutes_A;c__Clostridia;o__Oscillospirales;f__Acutalibacteraceae;g__Eubacterium_R;s__Eubacterium_R sp900548085	95.95	d__Bacteria;p__Firmicutes_A;c__Clostridia;o__Oscillospirales;f__Acutalibacteraceae;g__Eubacterium_R;s__	ANI/Placement
Mm_bin93	d__Bacteria;p__Firmicutes_A;c__Clostridia;o__Oscillospirales;f__Acutalibacteraceae;g__Eubacterium_R;s__Eubacterium_R sp000436835	97.49	d__Bacteria;p__Firmicutes_A;c__Clostridia;o__Oscillospirales;f__Acutalibacteraceae;g__Eubacterium_R;s__	ANI/Placement
Mm_bin94	d__Bacteria;p__Firmicutes_A;c__Clostridia;o__Oscillospirales;f__Acutalibacteraceae;g__Ruminococcus_E;s__Ruminococcus_E sp900314705	95.5	d__Bacteria;p__Firmicutes_A;c__Clostridia;o__Oscillospirales;f__Acutalibacteraceae;g__Ruminococcus_E;s__	ANI/Placement
Mm_bin95	d__Bacteria;p__Bacteroidota;c__Bacteroidia;o__Bacteroidales;f__UBA932;g__RC9;s__RC9 sp000434935	97.25	d__Bacteria;p__Bacteroidota;c__Bacteroidia;o__Bacteroidales;f__UBA932;g__RC9;s__	ANI/Placement
Mm_bin96	d__Bacteria;p__Bacteroidota;c__Bacteroidia;o__Bacteroidales;f__Paludibacteraceae;g__W0P28-013;s__	N/A	d__Bacteria;p__Bacteroidota;c__Bacteroidia;o__Bacteroidales;f__Paludibacteraceae;g__;s__	Placement
Mm_bin97	d__Bacteria;p__Firmicutes_A;c__Clostridia_A;o__Christensenellales;f__CAG-74;g__SFTH01;s__	N/A	d__Bacteria;p__Firmicutes_A;c__Clostridia_A;o__Christensenellales;f__CAG-74;g__;s__	Placement
Mm_bin98	d__Bacteria;p__Spirochaetota;c__Spirochaetia;o__Sphaerochaetales;f__Sphaerochaetaceae;g__UBA5920;s__	N/A	d__Bacteria;p__Spirochaetota;c__Spirochaetia;o__Sphaerochaetales;f__Sphaerochaetaceae;g__UBA5920;s__	Placement
Mm_bin99	d__Bacteria;p__Bacteroidota;c__Bacteroidia;o__Bacteroidales;f__UBA932;g__RC9;s__RC9 sp000432655	98.09	d__Bacteria;p__Bacteroidota;c__Bacteroidia;o__Bacteroidales;f__UBA932;g__RC9;s__	ANI/Placement
Mm_bin100	d__Bacteria;p__Firmicutes;c__Bacilli;o__RF39;f__CAG-1000;g__CAG-1000;s__CAG-1000 sp900556025	97.76	d__Bacteria;p__Firmicutes;c__Bacilli;o__RF39;f__CAG-1000;g__CAG-1000;s__	ANI/Placement
Mm_bin101	d__Bacteria;p__Firmicutes;c__Bacilli;o__RF39;f__CAG-1000;g__;s__	N/A	d__Bacteria;p__Firmicutes;c__Bacilli;o__RF39;f__CAG-1000;g__;s__	Placement
Mm_bin102	d__Bacteria;p__Bacteroidota;c__Bacteroidia;o__Bacteroidales;f__UBA932;g__UBA1232;s__	N/A	d__Bacteria;p__Bacteroidota;c__Bacteroidia;o__Bacteroidales;f__UBA932;g__UBA1232;s__	Placement
Mm_bin103	d__Bacteria;p__Firmicutes_A;c__Clostridia;o__Oscillospirales;f__CAG-272;g__UMGS1815;s__UMGS1815 sp900555345	96.92	d__Bacteria;p__Firmicutes_A;c__Clostridia;o__Oscillospirales;f__CAG-272;g__UMGS1815;s__	ANI/Placement
Mm_bin104	d__Bacteria;p__Firmicutes;c__Bacilli;o__RF39;f__CAG-1000;g__CAG-605;s__CAG-605 sp900545005	97.75	d__Bacteria;p__Firmicutes;c__Bacilli;o__RF39;f__CAG-1000;g__CAG-605;s__	ANI/Placement
Mm_bin105	d__Bacteria;p__Firmicutes_A;c__Clostridia;o__Oscillospirales;f__Oscillospiraceae;g__CAG-110;s__	N/A	d__Bacteria;p__Firmicutes_A;c__Clostridia;o__Oscillospirales;f__Oscillospiraceae;g__CAG-110;s__	Placement
Mm_bin106	d__Bacteria;p__Firmicutes;c__Bacilli;o__RF39;f__CAG-302;g__;s__	N/A	d__Bacteria;p__Firmicutes;c__Bacilli;o__RF39;f__CAG-302;g__;s__	Placement
Mm_bin107	d__Bacteria;p__Spirochaetota;c__Spirochaetia;o__Treponematales;f__Treponemataceae;g__Treponema_D;s__Treponema_D sp002395155	96.55	d__Bacteria;p__Spirochaetota;c__Spirochaetia;o__Treponematales;f__Treponemataceae;g__Treponema_D;s__	ANI/Placement
Mm_bin108	d__Bacteria;p__Firmicutes_A;c__Clostridia_A;o__Christensenellales;f__CAG-74;g__;s__	N/A	d__Bacteria;p__Firmicutes_A;c__Clostridia_A;o__Christensenellales;f__CAG-74;g__;s__	Placement
Mm_bin109	d__Bacteria;p__Firmicutes_A;c__Clostridia;o__Oscillospirales;f__Acutalibacteraceae;g__;s__	N/A	d__Bacteria;p__Firmicutes_A;c__Clostridia;o__Oscillospirales;f__Acutalibacteraceae;g__;s__	Placement
Mm_bin110	d__Bacteria;p__Firmicutes_A;c__Clostridia_A;o__Christensenellales;f__CAG-74;g__SFFH01;s__	N/A	d__Bacteria;p__Firmicutes_A;c__Clostridia_A;o__Christensenellales;f__CAG-74;g__SFFH01;s__	Placement
Mm_bin111	d__Bacteria;p__Firmicutes_A;c__Clostridia;o__Oscillospirales;f__Acutalibacteraceae;g__UBA5905;s__	N/A	d__Bacteria;p__Firmicutes_A;c__Clostridia;o__Oscillospirales;f__Acutalibacteraceae;g__UBA5905;s__	Placement
Mm_bin112	d__Bacteria;p__Firmicutes_A;c__Clostridia_A;o__Christensenellales;f__CAG-74;g__SFFS01;s__SFFS01 sp004557805	98.58	d__Bacteria;p__Firmicutes_A;c__Clostridia_A;o__Christensenellales;f__CAG-74;g__;s__	ANI/Placement
Mm_bin113	d__Bacteria;p__Bacteroidota;c__Bacteroidia;o__Bacteroidales;f__UBA932;g__RC9;s__RC9 sp000435075	97.29	d__Bacteria;p__Bacteroidota;c__Bacteroidia;o__Bacteroidales;f__UBA932;g__RC9;s__	ANI/Placement
Mm_bin114	d__Bacteria;p__Firmicutes;c__Bacilli;o__RF39;f__CAG-611;g__CAG-877;s__	N/A	d__Bacteria;p__Firmicutes;c__Bacilli;o__RF39;f__CAG-611;g__CAG-877;s__	Placement
Mm_bin115	d__Bacteria;p__Firmicutes_A;c__Clostridia;o__Oscillospirales;f__UBA644;g__;s__	N/A	d__Bacteria;p__Firmicutes_A;c__Clostridia;o__Oscillospirales;f__;g__;s__	Placement
Mm_bin116	d__Bacteria;p__Firmicutes;c__Bacilli;o__RF39;f__CAG-1000;g__CAG-460;s__CAG-460 sp000438075	97.65	d__Bacteria;p__Firmicutes;c__Bacilli;o__RF39;f__CAG-1000;g__CAG-460;s__	ANI/Placement
Mm_bin117	d__Bacteria;p__Firmicutes_A;c__Clostridia;o__Oscillospirales;f__Ruminococcaceae;g__Ruminiclostridium_E;s__Ruminiclostridium_E sp900556525	97.57	d__Bacteria;p__Firmicutes_A;c__Clostridia;o__Oscillospirales;f__Ruminococcaceae;g__Ruminiclostridium_E;s__	ANI/Placement
Mm_bin118	d__Bacteria;p__Firmicutes_A;c__Clostridia;o__Peptostreptococcales;f__Anaerovoracaceae;g__Mogibacterium;s__	N/A	d__Bacteria;p__Firmicutes_A;c__Clostridia;o__Peptostreptococcales;f__Anaerovoracaceae;g__Mogibacterium;s__	Placement
Mm_bin119	d__Bacteria;p__Actinobacteriota;c__Coriobacteriia;o__Coriobacteriales;f__Eggerthellaceae;g__;s__	N/A	d__Bacteria;p__Actinobacteriota;c__Coriobacteriia;o__Coriobacteriales;f__Eggerthellaceae;g__;s__	Placement
Mm_bin120	d__Bacteria;p__Firmicutes_A;c__Clostridia;o__Lachnospirales;f__Lachnospiraceae;g__GCA-900066135;s__GCA-900066135 sp900066135	98.43	d__Bacteria;p__Firmicutes_A;c__Clostridia;o__Lachnospirales;f__Lachnospiraceae;g__GCA-900066135;s__	ANI/Placement
Mm_bin121	d__Bacteria;p__Firmicutes;c__Bacilli;o__RF39;f__CAG-433;g__CAG-594;s__	N/A	d__Bacteria;p__Firmicutes;c__Bacilli;o__RF39;f__CAG-433;g__;s__	Placement
Mm_bin122	d__Bacteria;p__Firmicutes_A;c__Clostridia;o__Oscillospirales;f__Acutalibacteraceae;g__CAG-488;s__CAG-488 sp000434915	98.34	d__Bacteria;p__Firmicutes_A;c__Clostridia;o__Oscillospirales;f__Acutalibacteraceae;g__CAG-488;s__	ANI/Placement
Mm_bin123	d__Bacteria;p__Proteobacteria;c__Gammaproteobacteria;o__Burkholderiales;f__SFHR01;g__;s__	N/A	d__Bacteria;p__Proteobacteria;c__Gammaproteobacteria;o__Burkholderiales;f__;g__;s__	Placement
Mm_bin124	d__Bacteria;p__Proteobacteria;c__Alphaproteobacteria;o__Rs-D84;f__Rs-D84;g__Rs-D84;s__Rs-D84 sp900550565	97.6	d__Bacteria;p__Proteobacteria;c__Alphaproteobacteria;o__Rs-D84;f__Rs-D84;g__Rs-D84;s__	ANI/Placement
Mm_bin125	d__Bacteria;p__Firmicutes_A;c__Clostridia;o__Lachnospirales;f__Lachnospiraceae;g__Coprococcus;s__Coprococcus eutactus_A	97.42	d__Bacteria;p__Firmicutes_A;c__Clostridia;o__Lachnospirales;f__Lachnospiraceae;g__Coprococcus;s__	ANI/Placement
Mm_bin126	d__Bacteria;p__Firmicutes_A;c__Clostridia_A;o__Christensenellales;f__CAG-138;g__SFEL01;s__SFEL01 sp004557245	96.56	d__Bacteria;p__Firmicutes_A;c__Clostridia_A;o__Christensenellales;f__CAG-138;g__;s__	ANI/Placement
Mm_bin127	d__Bacteria;p__Bacteroidota;c__Bacteroidia;o__Bacteroidales;f__Muribaculaceae;g__C941;s__	N/A	d__Bacteria;p__Bacteroidota;c__Bacteroidia;o__Bacteroidales;f__Muribaculaceae;g__C941;s__	Placement
Mm_bin128	d__Bacteria;p__Firmicutes_A;c__Clostridia;o__Oscillospirales;f__Oscillospiraceae;g__ER4;s__	N/A	d__Bacteria;p__Firmicutes_A;c__Clostridia;o__Oscillospirales;f__Oscillospiraceae;g__ER4;s__	Placement
Mm_bin129	d__Bacteria;p__Firmicutes_A;c__Clostridia;o__Oscillospirales;f__Acutalibacteraceae;g__CAG-488;s__CAG-488 sp003486665	95.95	d__Bacteria;p__Firmicutes_A;c__Clostridia;o__Oscillospirales;f__Acutalibacteraceae;g__CAG-488;s__	ANI/Placement
Mm_bin130	d__Bacteria;p__Firmicutes_A;c__Clostridia;o__Lachnospirales;f__Lachnospiraceae;g__Blautia_A;s__Blautia_A massiliensis	97.45	d__Bacteria;p__Firmicutes_A;c__Clostridia;o__Lachnospirales;f__Lachnospiraceae;g__Blautia_A;s__	ANI/Placement
Mm_bin131	d__Bacteria;p__Firmicutes;c__Bacilli;o__RF39;f__CAG-1000;g__CAG-628;s__CAG-628 sp003524085	97.41	d__Bacteria;p__Firmicutes;c__Bacilli;o__RF39;f__CAG-1000;g__CAG-628;s__	ANI/Placement
Mm_bin132	d__Bacteria;p__Firmicutes_A;c__Clostridia;o__TANB77;f__CAG-508;g__CAG-492;s__	N/A	d__Bacteria;p__Firmicutes_A;c__Clostridia;o__TANB77;f__CAG-508;g__CAG-492;s__	Placement
Mm_bin133	d__Bacteria;p__Proteobacteria;c__Alphaproteobacteria;o__Rs-D84;f__Rs-D84;g__Rs-D84;s__Rs-D84 sp900550495	97.94	d__Bacteria;p__Proteobacteria;c__Alphaproteobacteria;o__Rs-D84;f__Rs-D84;g__Rs-D84;s__	ANI/Placement
Mm_bin134	d__Bacteria;p__Bacteroidota;c__Bacteroidia;o__Bacteroidales;f__Bacteroidaceae;g__Prevotella;s__Prevotella sp000434515	96.31	d__Bacteria;p__Bacteroidota;c__Bacteroidia;o__Bacteroidales;f__Bacteroidaceae;g__Prevotella;s__	ANI
Mm_bin135	d__Bacteria;p__Spirochaetota;c__Spirochaetia;o__Treponematales;f__Treponemataceae;g__Treponema_D;s__	N/A	d__Bacteria;p__Spirochaetota;c__Spirochaetia;o__Treponematales;f__Treponemataceae;g__Treponema_D;s__	Placement
Mm_bin136	d__Bacteria;p__Firmicutes_A;c__Clostridia;o__Oscillospirales;f__Acutalibacteraceae;g__UBA737;s__	N/A	d__Bacteria;p__Firmicutes_A;c__Clostridia;o__Oscillospirales;f__Acutalibacteraceae;g__UBA737;s__	Placement
Mm_bin137	d__Bacteria;p__Firmicutes_A;c__Clostridia;o__Oscillospirales;f__Ruminococcaceae;g__UBA11540;s__	N/A	d__Bacteria;p__Firmicutes_A;c__Clostridia;o__Oscillospirales;f__Ruminococcaceae;g__;s__	Placement
Mm_bin138	d__Bacteria;p__Firmicutes;c__Bacilli;o__Erysipelotrichales;f__Erysipelotrichaceae;g__Bulleidia;s__	N/A	d__Bacteria;p__Firmicutes;c__Bacilli;o__Erysipelotrichales;f__Erysipelotrichaceae;g__Bulleidia;s__	Placement
Mm_bin139	d__Bacteria;p__Firmicutes_A;c__Clostridia_A;o__Christensenellales;f__CAG-138;g__RUG472;s__RUG472 sp900545265	98.72	d__Bacteria;p__Firmicutes_A;c__Clostridia_A;o__Christensenellales;f__CAG-138;g__RUG472;s__	ANI/Placement
Mm_bin140	d__Bacteria;p__Firmicutes;c__Bacilli;o__RF39;f__CAG-1000;g__CAG-460;s__	N/A	d__Bacteria;p__Firmicutes;c__Bacilli;o__RF39;f__CAG-1000;g__CAG-460;s__	Placement
Mm_bin141	d__Bacteria;p__Firmicutes;c__Bacilli;o__Erysipelotrichales;f__Erysipelotrichaceae;g__Bulleidia;s__	N/A	d__Bacteria;p__Firmicutes;c__Bacilli;o__Erysipelotrichales;f__Erysipelotrichaceae;g__Bulleidia;s__	Placement
Mm_bin142	d__Bacteria;p__Bacteroidota;c__Bacteroidia;o__Bacteroidales;f__Bacteroidaceae;g__UBA6382;s__UBA6382 sp900557555	97.94	d__Bacteria;p__Bacteroidota;c__Bacteroidia;o__Bacteroidales;f__Bacteroidaceae;g__UBA6382;s__	ANI/Placement
Mm_bin143	d__Bacteria;p__Spirochaetota;c__Spirochaetia;o__Treponematales;f__Treponemataceae;g__Treponema_D;s__	N/A	d__Bacteria;p__Spirochaetota;c__Spirochaetia;o__Treponematales;f__Treponemataceae;g__Treponema_D;s__	Placement
Mm_bin144	d__Bacteria;p__Firmicutes_A;c__Clostridia;o__Lachnospirales;f__Lachnospiraceae;g__Eubacterium_F;s__Eubacterium_F sp003491505	97.76	d__Bacteria;p__Firmicutes_A;c__Clostridia;o__Lachnospirales;f__Lachnospiraceae;g__Eubacterium_F;s__	ANI/Placement
Mm_bin145	d__Bacteria;p__Firmicutes_A;c__Clostridia_A;o__Christensenellales;f__CAG-74;g__RUG563;s__	N/A	d__Bacteria;p__Firmicutes_A;c__Clostridia_A;o__Christensenellales;f__CAG-74;g__;s__	Placement
Mm_bin146	d__Bacteria;p__Firmicutes;c__Bacilli;o__RF39;f__CAG-822;g__UMGS1045;s__UMGS1045 sp900547995	96.09	d__Bacteria;p__Firmicutes;c__Bacilli;o__RF39;f__CAG-822;g__;s__	ANI/Placement
Mm_bin147	d__Bacteria;p__Firmicutes_A;c__Clostridia;o__Oscillospirales;f__Acutalibacteraceae;g__CAG-177;s__CAG-177 sp000431775	98.42	d__Bacteria;p__Firmicutes_A;c__Clostridia;o__Oscillospirales;f__Acutalibacteraceae;g__CAG-177;s__	ANI/Placement
Mm_bin148	d__Bacteria;p__Firmicutes;c__Bacilli;o__Lactobacillales;f__Lactobacillaceae;g__Limosilactobacillus;s__Limosilactobacillus mucosae	97.61	d__Bacteria;p__Firmicutes;c__Bacilli;o__Lactobacillales;f__Lactobacillaceae;g__Limosilactobacillus;s__	ANI/Placement
Mm_bin149	d__Bacteria;p__Firmicutes;c__Bacilli;o__RF39;f__CAG-302;g__UMGS2068;s__	N/A	d__Bacteria;p__Firmicutes;c__Bacilli;o__RF39;f__CAG-302;g__;s__	Placement
Mm_bin150	d__Bacteria;p__Actinobacteriota;c__Coriobacteriia;o__Coriobacteriales;f__Atopobiaceae;g__Parolsenella;s__Parolsenella catena	98.08	d__Bacteria;p__Actinobacteriota;c__Coriobacteriia;o__Coriobacteriales;f__Atopobiaceae;g__Parolsenella;s__	ANI/Placement
Mm_bin151	d__Bacteria;p__Firmicutes_A;c__Clostridia;o__Oscillospirales;f__CAG-272;g__CAG-390;s__	N/A	d__Bacteria;p__Firmicutes_A;c__Clostridia;o__Oscillospirales;f__CAG-272;g__CAG-390;s__	Placement
Mm_bin152	d__Bacteria;p__Firmicutes_A;c__Clostridia_A;o__Christensenellales;f__CAG-138;g__SFDB01;s__SFDB01 sp004558825	99.02	d__Bacteria;p__Firmicutes_A;c__Clostridia_A;o__Christensenellales;f__CAG-138;g__;s__	ANI/Placement
Mm_bin153	d__Bacteria;p__Spirochaetota;c__Spirochaetia;o__Treponematales;f__Treponemataceae;g__Treponema_D;s__	N/A	d__Bacteria;p__Spirochaetota;c__Spirochaetia;o__Treponematales;f__Treponemataceae;g__Treponema_D;s__	Placement
Mm_bin154	d__Bacteria;p__Firmicutes_A;c__Clostridia;o__Oscillospirales;f__CAG-272;g__UMGS1815;s__UMGS1815 sp900550625	98.09	d__Bacteria;p__Firmicutes_A;c__Clostridia;o__Oscillospirales;f__CAG-272;g__UMGS1815;s__	ANI/Placement
Mm_bin155	d__Bacteria;p__Fibrobacterota;c__Fibrobacteria;o__Fibrobacterales;f__Fibrobacteraceae;g__;s__	N/A	d__Bacteria;p__Fibrobacterota;c__Fibrobacteria;o__Fibrobacterales;f__Fibrobacteraceae;g__;s__	Placement
Mm_bin156	d__Bacteria;p__Firmicutes_A;c__Clostridia;o__Oscillospirales;f__CAG-272;g__UMGS874;s__UMGS874 sp900546315	97.82	d__Bacteria;p__Firmicutes_A;c__Clostridia;o__Oscillospirales;f__CAG-272;g__;s__	ANI/Placement
Mm_bin157	d__Bacteria;p__Firmicutes_A;c__Clostridia;o__Oscillospirales;f__Acutalibacteraceae;g__Eubacterium_R;s__Eubacterium_R sp003526845	98.19	d__Bacteria;p__Firmicutes_A;c__Clostridia;o__Oscillospirales;f__Acutalibacteraceae;g__Eubacterium_R;s__	ANI/Placement
Mm_bin158	d__Bacteria;p__Bacteroidota;c__Bacteroidia;o__Bacteroidales;f__UBA932;g__RC9;s__RC9 sp900546925	96.44	d__Bacteria;p__Bacteroidota;c__Bacteroidia;o__Bacteroidales;f__UBA932;g__RC9;s__	ANI/Placement
Mm_bin159	d__Bacteria;p__Firmicutes;c__Bacilli;o__RF39;f__CAG-433;g__CAG-594;s__	N/A	d__Bacteria;p__Firmicutes;c__Bacilli;o__RF39;f__CAG-433;g__;s__	Placement
Mm_bin160	d__Bacteria;p__Firmicutes;c__Bacilli;o__RF39;f__CAG-611;g__CAG-877;s__	N/A	d__Bacteria;p__Firmicutes;c__Bacilli;o__RF39;f__CAG-611;g__CAG-877;s__	Placement
Mm_bin161	d__Bacteria;p__Firmicutes;c__Bacilli;o__RF39;f__CAG-1000;g__CAG-628;s__CAG-628 sp000438415	97.16	d__Bacteria;p__Firmicutes;c__Bacilli;o__RF39;f__CAG-1000;g__CAG-628;s__	ANI/Placement
Mm_bin162	d__Bacteria;p__Firmicutes_A;c__Clostridia;o__Oscillospirales;f__Oscillospiraceae;g__CAG-170;s__CAG-170 sp000436735	98.23	d__Bacteria;p__Firmicutes_A;c__Clostridia;o__Oscillospirales;f__Oscillospiraceae;g__CAG-170;s__	ANI/Placement
Mm_bin163	d__Bacteria;p__Firmicutes;c__Bacilli;o__RF39;f__CAG-302;g__UMGS2068;s__	N/A	d__Bacteria;p__Firmicutes;c__Bacilli;o__RF39;f__CAG-302;g__;s__	Placement
Mm_bin164	d__Bacteria;p__Firmicutes_A;c__Clostridia;o__Lachnospirales;f__Lachnospiraceae;g__Oribacterium;s__Oribacterium sp004554245	96.25	d__Bacteria;p__Firmicutes_A;c__Clostridia;o__Lachnospirales;f__Lachnospiraceae;g__Oribacterium;s__	ANI/Placement
Mm_bin165	d__Bacteria;p__Firmicutes;c__Bacilli;o__RF39;f__CAG-1000;g__CAG-533;s__	N/A	d__Bacteria;p__Firmicutes;c__Bacilli;o__RF39;f__CAG-1000;g__CAG-533;s__	Placement
Mm_bin166	d__Bacteria;p__Firmicutes;c__Bacilli;o__RF39;f__CAG-1000;g__;s__	N/A	d__Bacteria;p__Firmicutes;c__Bacilli;o__RF39;f__CAG-1000;g__;s__	Placement
Mm_bin167	d__Bacteria;p__Firmicutes_A;c__Clostridia;o__Oscillospirales;f__Oscillospiraceae;g__CAG-110;s__CAG-110 sp900551495	96.61	d__Bacteria;p__Firmicutes_A;c__Clostridia;o__Oscillospirales;f__Oscillospiraceae;g__CAG-110;s__	ANI/Placement
Mm_bin168	d__Bacteria;p__Actinobacteriota;c__Coriobacteriia;o__Coriobacteriales;f__Eggerthellaceae;g__UMGS1502;s__UMGS1502 sp900552365	96.26	d__Bacteria;p__Actinobacteriota;c__Coriobacteriia;o__Coriobacteriales;f__Eggerthellaceae;g__;s__	ANI/Placement
Mm_bin169	d__Bacteria;p__Firmicutes_A;c__Clostridia;o__Oscillospirales;f__Butyricicoccaceae;g__UBA4644;s__UBA4644 sp900555855	97.43	d__Bacteria;p__Firmicutes_A;c__Clostridia;o__Oscillospirales;f__Butyricicoccaceae;g__UBA4644;s__	ANI/Placement
Mm_bin170	d__Bacteria;p__Firmicutes;c__Bacilli;o__RF39;f__CAG-1000;g__CAG-533;s__CAG-533 sp004563275	96.24	d__Bacteria;p__Firmicutes;c__Bacilli;o__RF39;f__CAG-1000;g__CAG-533;s__	ANI/Placement
Mm_bin171	d__Bacteria;p__Firmicutes;c__Bacilli;o__RF39;f__CAG-1000;g__CAG-460;s__	N/A	d__Bacteria;p__Firmicutes;c__Bacilli;o__RF39;f__CAG-1000;g__CAG-460;s__	Placement
Mm_bin172	d__Bacteria;p__Firmicutes_A;c__Clostridia_A;o__Christensenellales;f__CAG-138;g__Phil1;s__Phil1 sp004558525	99.07	d__Bacteria;p__Firmicutes_A;c__Clostridia_A;o__Christensenellales;f__CAG-138;g__Phil1;s__	ANI/Placement
Mm_bin173	d__Bacteria;p__Firmicutes_A;c__Clostridia;o__Oscillospirales;f__UBA644;g__;s__	N/A	d__Bacteria;p__Firmicutes_A;c__Clostridia;o__Oscillospirales;f__;g__;s__	Placement
Mm_bin174	d__Bacteria;p__Firmicutes_A;c__Clostridia;o__Oscillospirales;f__Acutalibacteraceae;g__SFWF01;s__SFWF01 sp004560045	98.53	d__Bacteria;p__Firmicutes_A;c__Clostridia;o__Oscillospirales;f__Acutalibacteraceae;g__;s__	ANI/Placement
Mm_bin175	d__Bacteria;p__Firmicutes;c__Bacilli;o__RF39;f__CAG-611;g__UMGS995;s__UMGS995 sp900547465	98.17	d__Bacteria;p__Firmicutes;c__Bacilli;o__RF39;f__CAG-611;g__;s__	ANI/Placement
Mm_bin176	d__Bacteria;p__Firmicutes_A;c__Clostridia;o__Lachnospirales;f__Lachnospiraceae;g__CAG-632;s__CAG-632 sp900539185	98.5	d__Bacteria;p__Firmicutes_A;c__Clostridia;o__Lachnospirales;f__Lachnospiraceae;g__CAG-632;s__	ANI/Placement
Mm_bin177	d__Bacteria;p__Bacteroidota;c__Bacteroidia;o__Bacteroidales;f__Bacteroidaceae;g__Prevotella;s__Prevotella sp002299635	98.53	d__Bacteria;p__Bacteroidota;c__Bacteroidia;o__Bacteroidales;f__Bacteroidaceae;g__Prevotella;s__	ANI/Placement
Mm_bin178	d__Bacteria;p__Firmicutes_A;c__Clostridia;o__Oscillospirales;f__Oscillospiraceae;g__CAG-110;s__	N/A	d__Bacteria;p__Firmicutes_A;c__Clostridia;o__Oscillospirales;f__Oscillospiraceae;g__CAG-110;s__	Placement
Mm_bin179	d__Bacteria;p__Firmicutes_A;c__Clostridia;o__Lachnospirales;f__Lachnospiraceae;g__CAG-510;s__CAG-510 sp900550475	98.96	d__Bacteria;p__Firmicutes_A;c__Clostridia;o__Lachnospirales;f__Lachnospiraceae;g__CAG-510;s__	ANI/Placement
Mm_bin180	d__Bacteria;p__Bacteroidota;c__Bacteroidia;o__Bacteroidales;f__Bacteroidaceae;g__Prevotella;s__Prevotella sp000436915	96.57	d__Bacteria;p__Bacteroidota;c__Bacteroidia;o__Bacteroidales;f__Bacteroidaceae;g__Prevotella;s__	ANI/Placement
Mm_bin181	d__Bacteria;p__Firmicutes_A;c__Clostridia;o__Oscillospirales;f__Acutalibacteraceae;g__;s__	N/A	d__Bacteria;p__Firmicutes_A;c__Clostridia;o__Oscillospirales;f__Acutalibacteraceae;g__;s__	Placement
Mm_bin182	d__Bacteria;p__Firmicutes_A;c__Clostridia;o__Oscillospirales;f__Oscillospiraceae;g__CAG-110;s__CAG-110 sp900554705	98.05	d__Bacteria;p__Firmicutes_A;c__Clostridia;o__Oscillospirales;f__Oscillospiraceae;g__CAG-110;s__	ANI/Placement
Mm_bin183	d__Bacteria;p__Firmicutes;c__Bacilli;o__RF39;f__CAG-1000;g__CAG-605;s__CAG-605 sp000433255	95.71	d__Bacteria;p__Firmicutes;c__Bacilli;o__RF39;f__CAG-1000;g__CAG-605;s__	ANI/Placement
Mm_bin184	d__Bacteria;p__Firmicutes_A;c__Clostridia;o__Oscillospirales;f__Acutalibacteraceae;g__DTU089_A;s__DTU089_A sp002440045	96.18	d__Bacteria;p__Firmicutes_A;c__Clostridia;o__Oscillospirales;f__Acutalibacteraceae;g__;s__	ANI/Placement
Mm_bin185	d__Bacteria;p__Firmicutes;c__Bacilli;o__RF39;f__CAG-611;g__CAG-710;s__CAG-710 sp000432595	98.06	d__Bacteria;p__Firmicutes;c__Bacilli;o__RF39;f__CAG-611;g__;s__	ANI/Placement
Mm_bin186	d__Bacteria;p__Firmicutes_A;c__Clostridia;o__Oscillospirales;f__Oscillospiraceae;g__UBA9475;s__UBA9475 sp004560375	98.83	d__Bacteria;p__Firmicutes_A;c__Clostridia;o__Oscillospirales;f__Oscillospiraceae;g__UBA9475;s__	ANI/Placement
Mm_bin187	d__Bacteria;p__Bacteroidota;c__Bacteroidia;o__Bacteroidales;f__Muribaculaceae;g__CAG-873;s__CAG-873 sp001701165	98.21	d__Bacteria;p__Bacteroidota;c__Bacteroidia;o__Bacteroidales;f__Muribaculaceae;g__CAG-873;s__	ANI/Placement
Mm_bin188	d__Bacteria;p__Firmicutes;c__Bacilli;o__RF39;f__CAG-822;g__UBA5026;s__	N/A	d__Bacteria;p__Firmicutes;c__Bacilli;o__RF39;f__CAG-822;g__UBA5026;s__	Placement
Mm_bin189	d__Bacteria;p__Firmicutes_A;c__Clostridia;o__Oscillospirales;f__Oscillospiraceae;g__CAG-110;s__	N/A	d__Bacteria;p__Firmicutes_A;c__Clostridia;o__Oscillospirales;f__Oscillospiraceae;g__CAG-110;s__	Placement
Mm_bin190	d__Bacteria;p__Firmicutes_A;c__Clostridia;o__Lachnospirales;f__Lachnospiraceae;g__Dorea;s__Dorea longicatena	98.01	d__Bacteria;p__Firmicutes_A;c__Clostridia;o__Lachnospirales;f__Lachnospiraceae;g__Dorea;s__	ANI/Placement
Mm_bin191	d__Bacteria;p__Spirochaetota;c__Spirochaetia;o__Treponematales;f__Treponemataceae;g__Treponema_D;s__Treponema_D succinifaciens	98.02	d__Bacteria;p__Spirochaetota;c__Spirochaetia;o__Treponematales;f__Treponemataceae;g__Treponema_D;s__	ANI/Placement
Mm_bin192	d__Bacteria;p__Firmicutes_A;c__Clostridia_A;o__Christensenellales;f__CAG-74;g__RUG563;s__	N/A	d__Bacteria;p__Firmicutes_A;c__Clostridia_A;o__Christensenellales;f__CAG-74;g__;s__	Placement
Mm_bin193	d__Bacteria;p__Firmicutes_A;c__Clostridia;o__Oscillospirales;f__Acutalibacteraceae;g__UMGS1279;s__UMGS1279 sp900550315	98.24	d__Bacteria;p__Firmicutes_A;c__Clostridia;o__Oscillospirales;f__Acutalibacteraceae;g__;s__	ANI/Placement
Mm_bin194	d__Bacteria;p__Spirochaetota;c__Spirochaetia;o__Treponematales;f__Treponemataceae;g__Treponema_D;s__	N/A	d__Bacteria;p__Spirochaetota;c__Spirochaetia;o__Treponematales;f__Treponemataceae;g__Treponema_D;s__	Placement
Mm_bin195	d__Bacteria;p__Firmicutes_A;c__Clostridia;o__Oscillospirales;f__Acutalibacteraceae;g__;s__	N/A	d__Bacteria;p__Firmicutes_A;c__Clostridia;o__Oscillospirales;f__Acutalibacteraceae;g__;s__	Placement
Mm_bin196	d__Bacteria;p__Firmicutes_A;c__Clostridia;o__Oscillospirales;f__UBA644;g__UBA644;s__UBA644 sp900547165	98.52	d__Bacteria;p__Firmicutes_A;c__Clostridia;o__Oscillospirales;f__UBA644;g__UBA644;s__	ANI/Placement
Mm_bin197	d__Bacteria;p__Firmicutes;c__Bacilli;o__RF39;f__CAG-822;g__UBA5364;s__	N/A	d__Bacteria;p__Firmicutes;c__Bacilli;o__RF39;f__CAG-822;g__;s__	Placement
Mm_bin198	d__Bacteria;p__Firmicutes_A;c__Clostridia;o__Oscillospirales;f__Acutalibacteraceae;g__Eubacterium_R;s__Eubacterium_R sp900555015	99.06	d__Bacteria;p__Firmicutes_A;c__Clostridia;o__Oscillospirales;f__Acutalibacteraceae;g__Eubacterium_R;s__	ANI/Placement
Mm_bin199	d__Bacteria;p__Campylobacterota;c__Campylobacteria;o__Campylobacterales;f__Helicobacteraceae;g__Helicobacter_F;s__Helicobacter_F sp002287135	96.94	d__Bacteria;p__Campylobacterota;c__Campylobacteria;o__Campylobacterales;f__Helicobacteraceae;g__Helicobacter_F;s__	ANI/Placement
Mm_bin200	d__Bacteria;p__Firmicutes;c__Bacilli;o__Lactobacillales;f__Lactobacillaceae;g__Limosilactobacillus;s__	N/A	d__Bacteria;p__Firmicutes;c__Bacilli;o__Lactobacillales;f__Lactobacillaceae;g__Limosilactobacillus;s__	Placement
Mm_bin201	d__Bacteria;p__Firmicutes_A;c__Clostridia;o__Clostridiales;f__Clostridiaceae;g__Clostridium_P;s__Clostridium_P ventriculi	99.07	d__Bacteria;p__Firmicutes_A;c__Clostridia;o__Clostridiales;f__Clostridiaceae;g__Clostridium_P;s__	ANI/Placement
Mm_bin202	d__Bacteria;p__Bacteroidota;c__Bacteroidia;o__Bacteroidales;f__Paludibacteraceae;g__RF16;s__	N/A	d__Bacteria;p__Bacteroidota;c__Bacteroidia;o__Bacteroidales;f__Paludibacteraceae;g__RF16;s__	Placement
Mm_bin203	d__Bacteria;p__Firmicutes;c__Bacilli;o__Lactobacillales;f__Lactobacillaceae;g__Ligilactobacillus;s__Ligilactobacillus salivarius	97.66	d__Bacteria;p__Firmicutes;c__Bacilli;o__Lactobacillales;f__Lactobacillaceae;g__Ligilactobacillus;s__	ANI/Placement
Mm_bin204	d__Bacteria;p__Firmicutes_A;c__Clostridia;o__Lachnospirales;f__Lachnospiraceae;g__Agathobacter;s__Agathobacter sp000434275	98.68	d__Bacteria;p__Firmicutes_A;c__Clostridia;o__Lachnospirales;f__Lachnospiraceae;g__Agathobacter;s__	ANI/Placement
Mm_bin205	d__Bacteria;p__Firmicutes_A;c__Clostridia;o__Oscillospirales;f__Butyricicoccaceae;g__Butyricicoccus_A;s__Butyricicoccus_A sp002395695	98.3	d__Bacteria;p__Firmicutes_A;c__Clostridia;o__Oscillospirales;f__Butyricicoccaceae;g__Butyricicoccus_A;s__	ANI/Placement
Mm_bin206	d__Bacteria;p__Spirochaetota;c__Spirochaetia;o__Treponematales;f__Treponemataceae;g__Treponema_D;s__Treponema_D berlinense	98.96	d__Bacteria;p__Spirochaetota;c__Spirochaetia;o__Treponematales;f__Treponemataceae;g__Treponema_D;s__	ANI/Placement
Mm_bin207	d__Bacteria;p__Firmicutes;c__Bacilli;o__RF39;f__CAG-611;g__CAG-877;s__	N/A	d__Bacteria;p__Firmicutes;c__Bacilli;o__RF39;f__CAG-611;g__CAG-877;s__	Placement
Mm_bin208	d__Bacteria;p__Bacteroidota;c__Bacteroidia;o__Bacteroidales;f__UBA932;g__UBA1232;s__UBA1232 sp900544815	98.43	d__Bacteria;p__Bacteroidota;c__Bacteroidia;o__Bacteroidales;f__UBA932;g__UBA1232;s__	ANI/Placement
Mm_bin209	d__Bacteria;p__Firmicutes_A;c__Clostridia;o__Oscillospirales;f__Acutalibacteraceae;g__UBA737;s__UBA737 sp900543215	97.16	d__Bacteria;p__Firmicutes_A;c__Clostridia;o__Oscillospirales;f__Acutalibacteraceae;g__UBA737;s__	ANI/Placement
Mm_bin210	d__Bacteria;p__Firmicutes;c__Bacilli;o__RF39;f__CAG-1000;g__CAG-582;s__	N/A	d__Bacteria;p__Firmicutes;c__Bacilli;o__RF39;f__CAG-1000;g__;s__	Placement
Mm_bin211	d__Bacteria;p__Firmicutes;c__Bacilli;o__RF39;f__CAG-1000;g__;s__	N/A	d__Bacteria;p__Firmicutes;c__Bacilli;o__RF39;f__CAG-1000;g__;s__	Placement
Mm_bin212	d__Bacteria;p__Actinobacteriota;c__Coriobacteriia;o__Coriobacteriales;f__Atopobiaceae;g__Parolsenella;s__Parolsenella sp900552935	95.63	d__Bacteria;p__Actinobacteriota;c__Coriobacteriia;o__Coriobacteriales;f__Atopobiaceae;g__Parolsenella;s__	ANI/Placement
Mm_bin213	d__Bacteria;p__Firmicutes_A;c__Clostridia;o__Lachnospirales;f__Lachnospiraceae;g__Anaerostipes;s__	N/A	d__Bacteria;p__Firmicutes_A;c__Clostridia;o__Lachnospirales;f__Lachnospiraceae;g__Anaerostipes;s__	Placement
Mm_bin214	d__Bacteria;p__Firmicutes;c__Bacilli;o__RF39;f__CAG-1000;g__CAG-460;s__	N/A	d__Bacteria;p__Firmicutes;c__Bacilli;o__RF39;f__CAG-1000;g__CAG-460;s__	Placement
Mm_bin215	d__Bacteria;p__Planctomycetota;c__Planctomycetes;o__Pirellulales;f__Thermoguttaceae;g__RUG369;s__	N/A	d__Bacteria;p__Planctomycetota;c__Planctomycetes;o__Pirellulales;f__Thermoguttaceae;g__RUG369;s__	Placement
Mm_bin216	d__Bacteria;p__Actinobacteriota;c__Coriobacteriia;o__Coriobacteriales;f__UMGS124;g__UMGS124;s__	N/A	d__Bacteria;p__Actinobacteriota;c__Coriobacteriia;o__Coriobacteriales;f__UMGS124;g__UMGS124;s__	Placement
Mm_bin217	d__Bacteria;p__Firmicutes_A;c__Clostridia;o__Oscillospirales;f__Acutalibacteraceae;g__UMGS1484;s__	N/A	d__Bacteria;p__Firmicutes_A;c__Clostridia;o__Oscillospirales;f__Acutalibacteraceae;g__;s__	Placement
Mm_bin218	d__Bacteria;p__Firmicutes_A;c__Clostridia;o__Monoglobales;f__Monoglobaceae;g__UMGS1820;s__UMGS1820 sp900545865	98.3	d__Bacteria;p__Firmicutes_A;c__Clostridia;o__Monoglobales;f__Monoglobaceae;g__UMGS1820;s__	ANI/Placement
Mm_bin219	d__Bacteria;p__Firmicutes_A;c__Clostridia;o__Lachnospirales;f__Lachnospiraceae;g__Anaerobutyricum;s__	N/A	d__Bacteria;p__Firmicutes_A;c__Clostridia;o__Lachnospirales;f__Lachnospiraceae;g__Anaerobutyricum;s__	Placement
Mm_bin220	d__Bacteria;p__Firmicutes_A;c__Clostridia;o__Oscillospirales;f__Acutalibacteraceae;g__Ruminococcus_E;s__	N/A	d__Bacteria;p__Firmicutes_A;c__Clostridia;o__Oscillospirales;f__Acutalibacteraceae;g__Ruminococcus_E;s__	Placement
Mm_bin221	d__Bacteria;p__Firmicutes;c__Bacilli;o__Lactobacillales;f__Streptococcaceae;g__Streptococcus;s__Streptococcus sp002300045	99.56	d__Bacteria;p__Firmicutes;c__Bacilli;o__Lactobacillales;f__Streptococcaceae;g__Streptococcus;s__	ANI/Placement
Mm_bin222	d__Bacteria;p__Firmicutes_A;c__Clostridia;o__Oscillospirales;f__Acutalibacteraceae;g__UBA737;s__	N/A	d__Bacteria;p__Firmicutes_A;c__Clostridia;o__Oscillospirales;f__Acutalibacteraceae;g__UBA737;s__	Placement
Mm_bin223	d__Bacteria;p__Firmicutes_A;c__Clostridia;o__Peptostreptococcales;f__Anaerovoracaceae;g__Mogibacterium;s__Mogibacterium sp002299625	96.7	d__Bacteria;p__Firmicutes_A;c__Clostridia;o__Peptostreptococcales;f__Anaerovoracaceae;g__Mogibacterium;s__	ANI/Placement
Mm_bin224	d__Bacteria;p__Firmicutes_A;c__Clostridia;o__Oscillospirales;f__Acutalibacteraceae;g__UBA737;s__	N/A	d__Bacteria;p__Firmicutes_A;c__Clostridia;o__Oscillospirales;f__Acutalibacteraceae;g__UBA737;s__	Placement
Mm_bin225	d__Bacteria;p__Firmicutes_A;c__Clostridia;o__Oscillospirales;f__Ruminococcaceae;g__Gemmiger;s__Gemmiger qucibialis	98.34	d__Bacteria;p__Firmicutes_A;c__Clostridia;o__Oscillospirales;f__Ruminococcaceae;g__Gemmiger;s__	ANI/Placement
Mm_bin226	d__Bacteria;p__Actinobacteriota;c__Coriobacteriia;o__Coriobacteriales;f__Eggerthellaceae;g__Slackia_A;s__Slackia_A isoflavoniconvertens	96.84	d__Bacteria;p__Actinobacteriota;c__Coriobacteriia;o__Coriobacteriales;f__Eggerthellaceae;g__Slackia_A;s__	ANI/Placement
Mm_bin227	d__Bacteria;p__Firmicutes;c__Bacilli;o__RF39;f__CAG-433;g__CAG-594;s__	N/A	d__Bacteria;p__Firmicutes;c__Bacilli;o__RF39;f__CAG-433;g__;s__	Placement
Mm_bin228	d__Bacteria;p__Firmicutes;c__Bacilli;o__RF39;f__CAG-302;g__CAG-302;s__CAG-302 sp001916775	97.46	d__Bacteria;p__Firmicutes;c__Bacilli;o__RF39;f__CAG-302;g__CAG-302;s__	ANI/Placement
Mm_bin229	d__Bacteria;p__Spirochaetota;c__Spirochaetia;o__Sphaerochaetales;f__Sphaerochaetaceae;g__UBA9732;s__UBA9732 sp001940825	97.56	d__Bacteria;p__Spirochaetota;c__Spirochaetia;o__Sphaerochaetales;f__Sphaerochaetaceae;g__UBA9732;s__	ANI/Placement
Mm_bin230	d__Bacteria;p__Firmicutes_A;c__Clostridia;o__Oscillospirales;f__UBA644;g__UBA644;s__	N/A	d__Bacteria;p__Firmicutes_A;c__Clostridia;o__Oscillospirales;f__UBA644;g__UBA644;s__	Placement
Mm_bin231	d__Bacteria;p__Firmicutes;c__Bacilli;o__RF39;f__CAG-611;g__CAG-451;s__	N/A	d__Bacteria;p__Firmicutes;c__Bacilli;o__RF39;f__CAG-611;g__;s__	Placement
Mm_bin232	d__Bacteria;p__Firmicutes_A;c__Clostridia;o__Oscillospirales;f__Oscillospiraceae;g__CAG-170;s__CAG-170 sp003516765	97.16	d__Bacteria;p__Firmicutes_A;c__Clostridia;o__Oscillospirales;f__Oscillospiraceae;g__CAG-170;s__	ANI/Placement
Mm_bin233	d__Bacteria;p__Firmicutes_A;c__Clostridia;o__Lachnospirales;f__Lachnospiraceae;g__;s__	N/A	d__Bacteria;p__Firmicutes_A;c__Clostridia;o__Lachnospirales;f__Lachnospiraceae;g__;s__	Placement
Mm_bin234	d__Bacteria;p__Firmicutes_A;c__Clostridia;o__Oscillospirales;f__CAG-382;g__UBA1752;s__UBA1752 sp900554405	98.48	d__Bacteria;p__Firmicutes_A;c__Clostridia;o__Oscillospirales;f__CAG-382;g__UBA1752;s__	ANI/Placement
Mm_bin235	d__Bacteria;p__Bacteroidota;c__Bacteroidia;o__Bacteroidales;f__Muribaculaceae;g__SFTJ01;s__	N/A	d__Bacteria;p__Bacteroidota;c__Bacteroidia;o__Bacteroidales;f__Muribaculaceae;g__SFTJ01;s__	Placement
Mm_bin236	d__Bacteria;p__Firmicutes_A;c__Clostridia_A;o__Christensenellales;f__CAG-74;g__UMGS1633;s__UMGS1633 sp900553645	97.8	d__Bacteria;p__Firmicutes_A;c__Clostridia_A;o__Christensenellales;f__CAG-74;g__;s__	ANI/Placement
Mm_bin237	d__Bacteria;p__Firmicutes;c__Bacilli;o__Lactobacillales;f__Lactobacillaceae;g__Limosilactobacillus;s__	N/A	d__Bacteria;p__Firmicutes;c__Bacilli;o__Lactobacillales;f__Lactobacillaceae;g__Limosilactobacillus;s__	Placement
Mm_bin238	d__Bacteria;p__Campylobacterota;c__Campylobacteria;o__Campylobacterales;f__Helicobacteraceae;g__Helicobacter_B;s__Helicobacter_B macacae	95.01	d__Bacteria;p__Campylobacterota;c__Campylobacteria;o__Campylobacterales;f__Helicobacteraceae;g__Helicobacter_B;s__	ANI/Placement
Mm_bin239	d__Bacteria;p__Firmicutes_A;c__Clostridia;o__Peptostreptococcales;f__Anaerovoracaceae;g__UBA1191;s__	N/A	d__Bacteria;p__Firmicutes_A;c__Clostridia;o__Peptostreptococcales;f__Anaerovoracaceae;g__UBA1191;s__	Placement
Mm_bin240	d__Bacteria;p__Firmicutes_A;c__Clostridia;o__Monoglobales_A;f__UBA1381;g__UBA4716;s__	N/A	d__Bacteria;p__Firmicutes_A;c__Clostridia;o__Monoglobales_A;f__UBA1381;g__UBA4716;s__	Placement
Mm_bin241	d__Bacteria;p__Firmicutes_A;c__Clostridia;o__UBA1212;f__UBA1257;g__;s__	N/A	d__Bacteria;p__Firmicutes_A;c__Clostridia;o__UBA1212;f__;g__;s__	Placement
Mm_bin242	d__Bacteria;p__Firmicutes_A;c__Clostridia;o__Oscillospirales;f__Acutalibacteraceae;g__CAG-488;s__CAG-488 sp900554995	97.91	d__Bacteria;p__Firmicutes_A;c__Clostridia;o__Oscillospirales;f__Acutalibacteraceae;g__CAG-488;s__	ANI/Placement
Mm_bin243	d__Bacteria;p__Bacteroidota;c__Bacteroidia;o__Bacteroidales;f__UBA932;g__RC9;s__RC9 sp900546445	96.35	d__Bacteria;p__Bacteroidota;c__Bacteroidia;o__Bacteroidales;f__UBA932;g__RC9;s__	ANI/Placement
Mm_bin244	d__Bacteria;p__Firmicutes;c__Bacilli;o__Lactobacillales;f__Streptococcaceae;g__Streptococcus;s__Streptococcus lutetiensis	99.52	d__Bacteria;p__Firmicutes;c__Bacilli;o__Lactobacillales;f__Streptococcaceae;g__Streptococcus;s__	ANI/Placement
Mm_bin245	d__Bacteria;p__Firmicutes_A;c__Clostridia;o__Oscillospirales;f__Acutalibacteraceae;g__CAG-488;s__CAG-488 sp900539465	98.61	d__Bacteria;p__Firmicutes_A;c__Clostridia;o__Oscillospirales;f__Acutalibacteraceae;g__CAG-488;s__	ANI/Placement
Mm_bin246	d__Bacteria;p__Firmicutes_A;c__Clostridia;o__Lachnospirales;f__Lachnospiraceae;g__CAG-95;s__CAG-95 sp000436115	99.1	d__Bacteria;p__Firmicutes_A;c__Clostridia;o__Lachnospirales;f__Lachnospiraceae;g__CAG-95;s__	ANI/Placement
Mm_bin247	d__Bacteria;p__Firmicutes_A;c__Clostridia;o__Lachnospirales;f__Lachnospiraceae;g__CAG-194;s__CAG-194 sp000432915	98.41	d__Bacteria;p__Firmicutes_A;c__Clostridia;o__Lachnospirales;f__Lachnospiraceae;g__CAG-194;s__	ANI/Placement
Mm_bin248	d__Bacteria;p__Firmicutes_A;c__Clostridia;o__TANB77;f__CAG-508;g__;s__	N/A	d__Bacteria;p__Firmicutes_A;c__Clostridia;o__TANB77;f__CAG-508;g__;s__	Placement
Mm_bin249	d__Bacteria;p__Firmicutes_A;c__Clostridia;o__Peptostreptococcales;f__Anaerovoracaceae;g__UBA1191;s__	N/A	d__Bacteria;p__Firmicutes_A;c__Clostridia;o__Peptostreptococcales;f__Anaerovoracaceae;g__UBA1191;s__	Placement
Mm_bin250	d__Bacteria;p__Bacteroidota;c__Bacteroidia;o__Bacteroidales;f__P3;g__UBA3388;s__UBA3388 sp900545215	98.29	d__Bacteria;p__Bacteroidota;c__Bacteroidia;o__Bacteroidales;f__P3;g__UBA3388;s__	ANI/Placement
Mm_bin251	d__Bacteria;p__Firmicutes;c__Bacilli;o__RF39;f__CAG-822;g__UBA5026;s__UBA5026 sp900550255	98.44	d__Bacteria;p__Firmicutes;c__Bacilli;o__RF39;f__CAG-822;g__UBA5026;s__	ANI/Placement
Mm_bin252	d__Bacteria;p__Firmicutes;c__Bacilli;o__Lactobacillales;f__Lactobacillaceae;g__Ligilactobacillus;s__	N/A	d__Bacteria;p__Firmicutes;c__Bacilli;o__Lactobacillales;f__Lactobacillaceae;g__Ligilactobacillus;s__	Placement
Mm_bin253	d__Bacteria;p__Firmicutes_A;c__Clostridia;o__Oscillospirales;f__CAG-272;g__CAG-724;s__	N/A	d__Bacteria;p__Firmicutes_A;c__Clostridia;o__Oscillospirales;f__CAG-272;g__CAG-724;s__	Placement
Mm_bin254	d__Bacteria;p__Firmicutes_A;c__Clostridia;o__Lachnospirales;f__Lachnospiraceae;g__CAG-510;s__CAG-510 sp000434615	98.18	d__Bacteria;p__Firmicutes_A;c__Clostridia;o__Lachnospirales;f__Lachnospiraceae;g__CAG-510;s__	ANI/Placement
Mm_bin255	d__Bacteria;p__Firmicutes;c__Bacilli;o__RF39;f__CAG-611;g__UBA7057;s__	N/A	d__Bacteria;p__Firmicutes;c__Bacilli;o__RF39;f__CAG-611;g__UBA7057;s__	Placement
Mm_bin256	d__Bacteria;p__Firmicutes;c__Bacilli;o__Lactobacillales;f__Streptococcaceae;g__Streptococcus;s__Streptococcus equinus	99.33	d__Bacteria;p__Firmicutes;c__Bacilli;o__Lactobacillales;f__Streptococcaceae;g__Streptococcus;s__	ANI/Placement
Mm_bin257	d__Bacteria;p__Firmicutes;c__Bacilli;o__RF39;f__CAG-302;g__;s__	N/A	d__Bacteria;p__Firmicutes;c__Bacilli;o__RF39;f__CAG-302;g__;s__	Placement
Mm_bin258	d__Bacteria;p__Firmicutes_A;c__Clostridia;o__TANB77;f__CAG-508;g__CAG-793;s__	N/A	d__Bacteria;p__Firmicutes_A;c__Clostridia;o__TANB77;f__CAG-508;g__CAG-793;s__	Placement
Mm_bin260	d__Bacteria;p__Firmicutes;c__Bacilli;o__RF39;f__CAG-1000;g__CAG-533;s__CAG-533 sp900551105	98	d__Bacteria;p__Firmicutes;c__Bacilli;o__RF39;f__CAG-1000;g__CAG-533;s__	ANI/Placement
Mm_bin261	d__Bacteria;p__Spirochaetota;c__Spirochaetia;o__Treponematales;f__Treponemataceae;g__Treponema_D;s__	N/A	d__Bacteria;p__Spirochaetota;c__Spirochaetia;o__Treponematales;f__Treponemataceae;g__Treponema_D;s__	Placement
Mm_bin262	d__Bacteria;p__Firmicutes_A;c__Clostridia;o__UMGS1883;f__UMGS1883;g__UMGS1540;s__UMGS1540 sp900552775	98.61	d__Bacteria;p__Firmicutes_A;c__Clostridia;o__UMGS1883;f__UMGS1883;g__;s__	ANI/Placement
Mm_bin263	d__Bacteria;p__Firmicutes_A;c__Clostridia;o__Oscillospirales;f__Ruminococcaceae;g__Gemmiger;s__Gemmiger sp900554145	97.86	d__Bacteria;p__Firmicutes_A;c__Clostridia;o__Oscillospirales;f__Ruminococcaceae;g__Gemmiger;s__	ANI/Placement
Mm_bin264	d__Bacteria;p__Firmicutes;c__Bacilli;o__RF39;f__CAG-1000;g__CAG-460;s__	N/A	d__Bacteria;p__Firmicutes;c__Bacilli;o__RF39;f__CAG-1000;g__CAG-460;s__	Placement
Mm_bin265	d__Bacteria;p__Actinobacteriota;c__Coriobacteriia;o__Coriobacteriales;f__Eggerthellaceae;g__UMGS1773;s__UMGS1773 sp003343725	96.57	d__Bacteria;p__Actinobacteriota;c__Coriobacteriia;o__Coriobacteriales;f__Eggerthellaceae;g__UMGS1773;s__	ANI/Placement
Mm_bin267	d__Bacteria;p__Firmicutes_A;c__Clostridia;o__Oscillospirales;f__Oscillospiraceae;g__CAG-110;s__	N/A	d__Bacteria;p__Firmicutes_A;c__Clostridia;o__Oscillospirales;f__Oscillospiraceae;g__CAG-110;s__	Placement
Mm_bin268	d__Bacteria;p__Firmicutes;c__Bacilli;o__RF39;f__CAG-611;g__CAG-611;s__	N/A	d__Bacteria;p__Firmicutes;c__Bacilli;o__RF39;f__CAG-611;g__;s__	Placement
Mm_bin269	d__Bacteria;p__Firmicutes_A;c__Clostridia;o__Peptostreptococcales;f__Anaerovoracaceae;g__UMGS973;s__UMGS973 sp900547295	98.14	d__Bacteria;p__Firmicutes_A;c__Clostridia;o__Peptostreptococcales;f__Anaerovoracaceae;g__;s__	ANI/Placement
Mm_bin270	d__Bacteria;p__Campylobacterota;c__Campylobacteria;o__Campylobacterales;f__Helicobacteraceae;g__;s__	N/A	d__Bacteria;p__Campylobacterota;c__Campylobacteria;o__Campylobacterales;f__Helicobacteraceae;g__;s__	Placement
Mm_bin271	d__Bacteria;p__Firmicutes_A;c__Clostridia_A;o__Christensenellales;f__CAG-74;g__SFTH01;s__	N/A	d__Bacteria;p__Firmicutes_A;c__Clostridia_A;o__Christensenellales;f__CAG-74;g__;s__	Placement
Mm_bin272	d__Bacteria;p__Firmicutes_A;c__Clostridia;o__Oscillospirales;f__CAG-272;g__;s__	N/A	d__Bacteria;p__Firmicutes_A;c__Clostridia;o__Oscillospirales;f__CAG-272;g__;s__	Placement
Mm_bin273	d__Bacteria;p__Firmicutes_A;c__Clostridia;o__Oscillospirales;f__Ruminococcaceae;g__CAG-115;s__	N/A	d__Bacteria;p__Firmicutes_A;c__Clostridia;o__Oscillospirales;f__Ruminococcaceae;g__CAG-115;s__	Placement
Mm_bin274	d__Bacteria;p__Firmicutes_A;c__Clostridia;o__Oscillospirales;f__Acutalibacteraceae;g__CAG-180;s__CAG-180 sp004556705	95.74	d__Bacteria;p__Firmicutes_A;c__Clostridia;o__Oscillospirales;f__Acutalibacteraceae;g__CAG-180;s__	ANI/Placement
Mm_bin275	d__Bacteria;p__Firmicutes;c__Bacilli;o__RF39;f__CAG-1000;g__CAG-533;s__CAG-533 sp900553855	96.2	d__Bacteria;p__Firmicutes;c__Bacilli;o__RF39;f__CAG-1000;g__CAG-533;s__	ANI/Placement
Mm_bin276	d__Bacteria;p__Firmicutes_A;c__Clostridia;o__Oscillospirales;f__Ruminococcaceae;g__Angelakisella;s__Angelakisella sp900552845	97.49	d__Bacteria;p__Firmicutes_A;c__Clostridia;o__Oscillospirales;f__Ruminococcaceae;g__Angelakisella;s__	ANI/Placement
Mm_bin277	d__Bacteria;p__Firmicutes;c__Bacilli;o__RF39;f__CAG-1000;g__CAG-1000;s__	N/A	d__Bacteria;p__Firmicutes;c__Bacilli;o__RF39;f__CAG-1000;g__CAG-1000;s__	Placement
Mm_bin278	d__Bacteria;p__Firmicutes_A;c__Clostridia_A;o__Christensenellales;f__MARSEILLE-P3954;g__;s__	N/A	d__Bacteria;p__Firmicutes_A;c__Clostridia_A;o__Christensenellales;f__;g__;s__	Placement
Mm_bin279	d__Bacteria;p__Firmicutes_A;c__Clostridia;o__Lachnospirales;f__Lachnospiraceae;g__Mediterraneibacter;s__Mediterraneibacter faecis	97.86	d__Bacteria;p__Firmicutes_A;c__Clostridia;o__Lachnospirales;f__Lachnospiraceae;g__Mediterraneibacter;s__	ANI/Placement
Mm_bin280	d__Bacteria;p__Firmicutes_A;c__Clostridia_A;o__Christensenellales;f__CAG-74;g__UMGS1603;s__	N/A	d__Bacteria;p__Firmicutes_A;c__Clostridia_A;o__Christensenellales;f__CAG-74;g__UMGS1603;s__	Placement
Mm_bin281	d__Bacteria;p__Firmicutes_A;c__Clostridia;o__Peptostreptococcales;f__Anaerovoracaceae;g__;s__	N/A	d__Bacteria;p__Firmicutes_A;c__Clostridia;o__Peptostreptococcales;f__Anaerovoracaceae;g__;s__	Placement
Mm_bin282	d__Bacteria;p__Firmicutes_A;c__Clostridia;o__Oscillospirales;f__Oscillospiraceae;g__CAG-83;s__CAG-83 sp900551995	97.74	d__Bacteria;p__Firmicutes_A;c__Clostridia;o__Oscillospirales;f__Oscillospiraceae;g__CAG-83;s__	ANI/Placement
Mm_bin283	d__Bacteria;p__Firmicutes_A;c__Clostridia;o__Oscillospirales;f__QAMX01;g__QAMX01;s__QAMX01 sp004555605	98.82	d__Bacteria;p__Firmicutes_A;c__Clostridia;o__Oscillospirales;f__QAMX01;g__QAMX01;s__	ANI/Placement
Mm_bin284	d__Bacteria;p__Firmicutes_A;c__Clostridia;o__Oscillospirales;f__UBA644;g__;s__	N/A	d__Bacteria;p__Firmicutes_A;c__Clostridia;o__Oscillospirales;f__UBA644;g__;s__	Placement
Mm_bin285	d__Bacteria;p__Firmicutes_A;c__Clostridia;o__Lachnospirales;f__Lachnospiraceae;g__Dorea;s__	N/A	d__Bacteria;p__Firmicutes_A;c__Clostridia;o__Lachnospirales;f__Lachnospiraceae;g__Dorea;s__	Placement
Mm_bin286	d__Bacteria;p__Firmicutes_A;c__Clostridia;o__Oscillospirales;f__Acutalibacteraceae;g__UBA737;s__	N/A	d__Bacteria;p__Firmicutes_A;c__Clostridia;o__Oscillospirales;f__Acutalibacteraceae;g__UBA737;s__	Placement
Mm_bin287	d__Bacteria;p__Firmicutes_A;c__Clostridia_A;o__Christensenellales;f__CAG-74;g__SFHK01;s__SFHK01 sp004556395	98.43	d__Bacteria;p__Firmicutes_A;c__Clostridia_A;o__Christensenellales;f__CAG-74;g__;s__	ANI/Placement
Mm_bin288	d__Bacteria;p__Firmicutes;c__Bacilli;o__RF39;f__CAG-611;g__UMGS995;s__	N/A	d__Bacteria;p__Firmicutes;c__Bacilli;o__RF39;f__CAG-611;g__;s__	Placement
Mm_bin289	d__Bacteria;p__Spirochaetota;c__Spirochaetia;o__Treponematales;f__Treponemataceae;g__Treponema_D;s__	N/A	d__Bacteria;p__Spirochaetota;c__Spirochaetia;o__Treponematales;f__Treponemataceae;g__Treponema_D;s__	Placement
Mm_bin290	d__Bacteria;p__Bacteroidota;c__Bacteroidia;o__Bacteroidales;f__UBA932;g__RC9;s__RC9 sp004552965	98.28	d__Bacteria;p__Bacteroidota;c__Bacteroidia;o__Bacteroidales;f__UBA932;g__RC9;s__	ANI/Placement
Mm_bin291	d__Bacteria;p__Firmicutes_A;c__Clostridia;o__TANB77;f__CAG-508;g__CAG-492;s__	N/A	d__Bacteria;p__Firmicutes_A;c__Clostridia;o__TANB77;f__CAG-508;g__CAG-492;s__	Placement
Mm_bin292	d__Bacteria;p__Firmicutes_A;c__Clostridia;o__Lachnospirales;f__Lachnospiraceae;g__UBA2868;s__UBA2868 sp004552595	98.54	d__Bacteria;p__Firmicutes_A;c__Clostridia;o__Lachnospirales;f__Lachnospiraceae;g__UBA2868;s__	ANI/Placement
Mm_bin293	d__Bacteria;p__Firmicutes_A;c__Clostridia;o__Oscillospirales;f__Oscillospiraceae;g__CAG-83;s__	N/A	d__Bacteria;p__Firmicutes_A;c__Clostridia;o__Oscillospirales;f__Oscillospiraceae;g__CAG-83;s__	Placement
Mm_bin294	d__Bacteria;p__Actinobacteriota;c__Coriobacteriia;o__Coriobacteriales;f__Atopobiaceae;g__Olsenella_E;s__	N/A	d__Bacteria;p__Actinobacteriota;c__Coriobacteriia;o__Coriobacteriales;f__Atopobiaceae;g__Olsenella_E;s__	Placement
Mm_bin295	d__Bacteria;p__Firmicutes_A;c__Clostridia;o__Oscillospirales;f__Oscillospiraceae;g__CAG-83;s__CAG-83 sp900556015	96.18	d__Bacteria;p__Firmicutes_A;c__Clostridia;o__Oscillospirales;f__Oscillospiraceae;g__CAG-83;s__	ANI/Placement
Mm_bin296	d__Bacteria;p__Firmicutes;c__Bacilli;o__RF39;f__CAG-611;g__CAG-451;s__	N/A	d__Bacteria;p__Firmicutes;c__Bacilli;o__RF39;f__CAG-611;g__;s__	Placement
Mm_bin297	d__Bacteria;p__Firmicutes_A;c__Clostridia;o__Oscillospirales;f__Oscillospiraceae;g__UBA1777;s__UBA1777 sp900549485	98.96	d__Bacteria;p__Firmicutes_A;c__Clostridia;o__Oscillospirales;f__Oscillospiraceae;g__UBA1777;s__	ANI/Placement
Mm_bin298	d__Bacteria;p__Firmicutes;c__Bacilli;o__RF39;f__CAG-611;g__CAG-451;s__	N/A	d__Bacteria;p__Firmicutes;c__Bacilli;o__RF39;f__CAG-611;g__;s__	Placement
Mm_bin299	d__Bacteria;p__Bacteroidota;c__Bacteroidia;o__Bacteroidales;f__Tannerellaceae;g__Parabacteroides;s__	N/A	d__Bacteria;p__Bacteroidota;c__Bacteroidia;o__Bacteroidales;f__Tannerellaceae;g__Parabacteroides;s__	Placement
Mm_bin300	d__Bacteria;p__Firmicutes;c__Bacilli;o__Erysipelotrichales;f__Erysipelatoclostridiaceae;g__Catenibacterium;s__Catenibacterium mitsuokai	96.88	d__Bacteria;p__Firmicutes;c__Bacilli;o__Erysipelotrichales;f__Erysipelatoclostridiaceae;g__Catenibacterium;s__	ANI/Placement
Mm_bin301	d__Bacteria;p__Firmicutes;c__Bacilli;o__Erysipelotrichales;f__Erysipelotrichaceae;g__Bulleidia;s__	N/A	d__Bacteria;p__Firmicutes;c__Bacilli;o__Erysipelotrichales;f__Erysipelotrichaceae;g__Bulleidia;s__	Placement
Mm_bin302	d__Bacteria;p__Firmicutes_A;c__Clostridia;o__Oscillospirales;f__Butyricicoccaceae;g__UBA4644;s__	N/A	d__Bacteria;p__Firmicutes_A;c__Clostridia;o__Oscillospirales;f__Butyricicoccaceae;g__;s__	Placement
Mm_bin303	d__Bacteria;p__Firmicutes_A;c__Clostridia;o__Oscillospirales;f__Ruminococcaceae;g__Angelakisella;s__Angelakisella sp004557855	97.99	d__Bacteria;p__Firmicutes_A;c__Clostridia;o__Oscillospirales;f__Ruminococcaceae;g__Angelakisella;s__	ANI/Placement
Mm_bin304	d__Bacteria;p__Firmicutes_A;c__Clostridia;o__TANB77;f__CAG-465;g__CAG-465;s__CAG-465 sp000433335	97.42	d__Bacteria;p__Firmicutes_A;c__Clostridia;o__TANB77;f__CAG-465;g__CAG-465;s__	ANI/Placement
Mm_bin306	d__Bacteria;p__Firmicutes;c__Bacilli;o__Lactobacillales;f__Lactobacillaceae;g__Ligilactobacillus;s__Ligilactobacillus ruminis	96.83	d__Bacteria;p__Firmicutes;c__Bacilli;o__Lactobacillales;f__Lactobacillaceae;g__Ligilactobacillus;s__	ANI/Placement
Mm_bin307	d__Bacteria;p__Firmicutes_A;c__Clostridia;o__Oscillospirales;f__Oscillospiraceae;g__Evtepia;s__Evtepia sp004556345	97.87	d__Bacteria;p__Firmicutes_A;c__Clostridia;o__Oscillospirales;f__Oscillospiraceae;g__Evtepia;s__	ANI/Placement
Mm_bin308	d__Bacteria;p__Actinobacteriota;c__Coriobacteriia;o__Coriobacteriales;f__Eggerthellaceae;g__Senegalimassilia;s__Senegalimassilia anaerobia	96.42	d__Bacteria;p__Actinobacteriota;c__Coriobacteriia;o__Coriobacteriales;f__Eggerthellaceae;g__Senegalimassilia;s__	ANI/Placement
Mm_bin309	d__Bacteria;p__Firmicutes_A;c__Clostridia;o__Oscillospirales;f__Acutalibacteraceae;g__UBA737;s__UBA737 sp002431945	97.36	d__Bacteria;p__Firmicutes_A;c__Clostridia;o__Oscillospirales;f__Acutalibacteraceae;g__UBA737;s__	ANI/Placement
Mm_bin310	d__Bacteria;p__Firmicutes;c__Bacilli;o__RF39;f__CAG-1000;g__UMGS1217;s__	N/A	d__Bacteria;p__Firmicutes;c__Bacilli;o__RF39;f__CAG-1000;g__;s__	Placement
Mm_bin311	d__Bacteria;p__Firmicutes_A;c__Clostridia;o__Oscillospirales;f__CAG-272;g__;s__	N/A	d__Bacteria;p__Firmicutes_A;c__Clostridia;o__Oscillospirales;f__CAG-272;g__;s__	Placement
Mm_bin312	d__Bacteria;p__Firmicutes;c__Bacilli;o__Erysipelotrichales;f__Erysipelotrichaceae;g__;s__	N/A	d__Bacteria;p__Firmicutes;c__Bacilli;o__Erysipelotrichales;f__Erysipelotrichaceae;g__;s__	Placement
Mm_bin313	d__Bacteria;p__Firmicutes;c__Bacilli;o__Erysipelotrichales;f__Erysipelotrichaceae;g__Bulleidia;s__Bulleidia sp900539965	97.19	d__Bacteria;p__Firmicutes;c__Bacilli;o__Erysipelotrichales;f__Erysipelotrichaceae;g__Bulleidia;s__	ANI/Placement
Mm_bin314	d__Bacteria;p__Firmicutes;c__Bacilli;o__RF39;f__CAG-1000;g__UMGS1217;s__	N/A	d__Bacteria;p__Firmicutes;c__Bacilli;o__RF39;f__CAG-1000;g__;s__	Placement
Mm_bin315	d__Bacteria;p__Spirochaetota;c__Spirochaetia;o__Treponematales;f__Treponemataceae;g__Treponema_D;s__Treponema_D sp900541995	98.76	d__Bacteria;p__Spirochaetota;c__Spirochaetia;o__Treponematales;f__Treponemataceae;g__Treponema_D;s__	ANI/Placement
Mm_bin316	d__Bacteria;p__Firmicutes_A;c__Clostridia;o__Oscillospirales;f__CAG-272;g__UMGS911;s__UMGS911 sp900545935	98.52	d__Bacteria;p__Firmicutes_A;c__Clostridia;o__Oscillospirales;f__CAG-272;g__UMGS911;s__	ANI/Placement
Mm_bin317	d__Bacteria;p__Firmicutes_A;c__Clostridia;o__Oscillospirales;f__Acutalibacteraceae;g__CAG-488;s__	N/A	d__Bacteria;p__Firmicutes_A;c__Clostridia;o__Oscillospirales;f__Acutalibacteraceae;g__CAG-488;s__	Placement
Mm_bin318	d__Bacteria;p__Firmicutes_A;c__Clostridia_A;o__Christensenellales;f__QALW01;g__UMGS1322;s__	N/A	d__Bacteria;p__Firmicutes_A;c__Clostridia_A;o__Christensenellales;f__QALW01;g__;s__	Placement
Mm_bin319	d__Bacteria;p__Firmicutes_A;c__Clostridia;o__Monoglobales_A;f__UBA1381;g__UBA4716;s__	N/A	d__Bacteria;p__Firmicutes_A;c__Clostridia;o__Monoglobales_A;f__UBA1381;g__UBA4716;s__	Placement
Mm_bin320	d__Bacteria;p__Firmicutes_A;c__Clostridia;o__Oscillospirales;f__Acutalibacteraceae;g__UMGS1491;s__	N/A	d__Bacteria;p__Firmicutes_A;c__Clostridia;o__Oscillospirales;f__Acutalibacteraceae;g__UMGS1491;s__	Placement
Mm_bin321	d__Bacteria;p__Firmicutes_A;c__Clostridia;o__Lachnospirales;f__Lachnospiraceae;g__AM51-8;s__AM51-8 sp003478275	99.06	d__Bacteria;p__Firmicutes_A;c__Clostridia;o__Lachnospirales;f__Lachnospiraceae;g__AM51-8;s__	ANI/Placement
Mm_bin322	d__Bacteria;p__Firmicutes_A;c__Clostridia;o__Lachnospirales;f__Lachnospiraceae;g__Agathobacter;s__Agathobacter sp900317585	96.61	d__Bacteria;p__Firmicutes_A;c__Clostridia;o__Lachnospirales;f__Lachnospiraceae;g__Agathobacter;s__	ANI/Placement

## Sheet: Table S4
Table S4. The characterization of completeness, contamination and genomes of human MAGs
MAGs	gene_num	contig_num	size	average_len	completeness	contamination	GC	N50	Type
Hs_bin2	2063	524	1873715	3575.79	70.77	6.25	0.616	4898	T2DM
Hs_bin3	2303	280	2323182	8297.08	92.61	1.062	0.45	13041	both
Hs_bin4	2486	437	2310195	5286.49	88.38	4.271	0.443	6430	both
Hs_bin6	2511	657	2311716	3518.59	94.19	3.98	0.492	4829	both
Hs_bin7	2445	450	2542895	5650.88	90.38	2.644	0.599	7164	both
Hs_bin8	3087	403	3525229	8747.47	95.06	3.173	0.461	12356	both
Hs_bin9	2547	164	2435349	14849.7	100	0.094	0.331	23843	both
Hs_bin10	2537	364	2503489	6877.72	95.93	2.684	0.534	9371	T2DM
Hs_bin11	2343	447	2288769	5120.29	85.74	3.925	0.479	6594	both
Hs_bin12	1977	262	2372782	9056.42	72.58	2.586	0.49	13720	T2DM
Hs_bin13	2068	121	1956692	16171	88.88	0.932	0.37	26596	T2DM
Hs_bin14	3048	514	2966113	5770.65	87.45	2.478	0.448	9947	T2DM
Hs_bin15	1952	345	1880646	5451.15	89.97	5.104	0.548	7000	both
Hs_bin16	2023	495	1852308	3742.04	86.59	7.94	0.461	4115	both
Hs_bin17	1855	288	1663952	5777.61	88.03	5.251	0.622	7843	T2DM
Hs_bin18	2173	407	2399536	5895.67	96.33	2.267	0.565	8063	both
Hs_bin19	2223	424	2038943	4808.83	97.38	5.603	0.539	6776	T2DM
Hs_bin20	2662	475	2495518	5253.72	91.44	4.049	0.408	6661	T2DM
Hs_bin21	1864	395	1840005	4658.24	75.96	7.532	0.644	5682	T2DM
Hs_bin22	2276	770	1871209	2430.14	79.05	5.839	0.608	2779	T2DM
Hs_bin23	2457	345	2640504	7653.63	93.75	3.523	0.383	11222	both
Hs_bin24	2577	785	2079540	2649.1	73.39	1.932	0.506	3113	both
Hs_bin25	1707	64	1840826	28762.9	98.02	2.239	0.456	40991	T2DM
Hs_bin26	2973	804	2726684	3391.4	96.09	2.821	0.419	4650	T2DM
Hs_bin27	1724	344	1793179	5212.73	85.09	4.31	0.564	6508	both
Hs_bin28	3007	1031	2389359	2317.52	70.91	2.33	0.437	2600	both
Hs_bin29	2281	277	2250788	8125.59	97.66	2.339	0.432	11878	both
Hs_bin30	2386	565	2444146	4325.92	95.09	4.616	0.507	5975	both
Hs_bin31	2202	469	1917855	4089.24	81.22	5.077	0.396	4753	T2DM
Hs_bin32	2343	859	2082079	2423.84	79.18	4.252	0.461	2688	T2DM
Hs_bin33	1889	292	1698514	5816.83	92.31	3.659	0.345	7567	T2DM
Hs_bin34	1925	338	1707757	5052.54	92.87	3.124	0.537	6340	T2DM
Hs_bin35	1907	388	1723519	4442.06	86.04	2.768	0.561	5182	T2DM
Hs_bin36	2384	678	1825872	2693.03	74.67	2.013	0.46	3210	T2DM
Hs_bin37	2679	563	2472316	4391.33	89.54	3.297	0.423	5312	T2DM
Hs_bin38	1879	152	1883508	12391.5	92.68	1.342	0.626	17875	both
Hs_bin39	2566	420	2133907	5080.73	85.44	2.684	0.373	6729	T2DM
Hs_bin40	2603	386	2944313	7627.75	96.07	1.024	0.435	11100	both
Hs_bin41	2416	250	2242926	8971.7	92.11	1.342	0.622	12027	both
Hs_bin42	2301	766	1864547	2434.13	76.77	4.25	0.419	2822	T2DM
Hs_bin44	2161	707	1777434	2514.05	79.58	3.309	0.59	2862	both
Hs_bin45	2898	199	3100780	15581.8	95.35	1.265	0.442	23366	both
Hs_bin46	1880	109	1926320	17672.7	97.31	2.348	0.388	29796	T2DM
Hs_bin47	3115	228	3849108	16882.1	93.36	2.831	0.423	23826	both
Hs_bin48	1521	74	1425357	19261.6	75.1	0	0.279	33931	T2DM
Hs_bin49	2716	173	2773086	16029.4	96.01	0.949	0.473	31986	both
Hs_bin50	2060	195	2352194	12062.5	79.87	4.572	0.436	18304	T2DM
Hs_bin51	2887	174	3444889	19798.2	98.44	0.945	0.404	34188	T2DM
Hs_bin52	2532	607	2047864	3373.75	88.59	2.684	0.44	4202	T2DM
Hs_bin53	2583	200	3055813	15279.1	97.85	0.011	0.529	26682	T2DM
Hs_bin54	5882	1527	5970367	3909.87	73.43	9.482	0.42	5421	T2DM
Hs_bin55	1666	318	1554034	4886.9	81.82	2.181	0.454	6286	both
Hs_bin56	2419	41	2575902	62826.9	95.16	1.111	0.463	88620	T2DM
Hs_bin57	2138	239	1972889	8254.77	85.98	1.452	0.355	13353	T2DM
Hs_bin58	2082	342	2299222	6722.87	93.81	5.408	0.637	10277	T2DM
Hs_bin59	2158	609	1735587	2849.9	81.66	3.901	0.541	3272	both
Hs_bin60	4079	770	4604647	5980.06	93.4	5.486	0.436	8981	both
Hs_bin61	2174	606	2131297	3516.99	79.07	2.954	0.605	3954	both
Hs_bin62	1960	212	1686574	7955.54	94.52	4.126	0.39	11773	T2DM
Hs_bin63	1834	200	1931883	9659.42	92.93	2.874	0.494	13810	both
Hs_bin64	2569	407	2444371	6005.83	89.44	4.703	0.589	8139	both
Hs_bin65	2006	230	1887967	8208.55	75.76	4.545	0.289	13425	T2DM
Hs_bin66	2312	352	2231659	6339.94	96.51	3.02	0.383	8717	both
Hs_bin67	2329	316	2544817	8053.22	95.76	3.653	0.606	11162	both
Hs_bin68	1540	380	1257989	3310.5	74.55	1.123	0.348	4449	T2DM
Hs_bin69	1436	113	1582639	14005.7	96.95	1.123	0.356	41542	both
Hs_bin70	2699	577	2632256	4561.97	92.52	5.488	0.446	6508	both
Hs_bin71	2049	242	1932429	7985.24	96.52	3.579	0.482	13208	both
Hs_bin72	2174	195	2521415	12930.3	97.51	0.48	0.606	21038	both
Hs_bin73	2628	717	2223681	3101.37	80.85	3.136	0.384	4049	both
Hs_bin74	2513	468	2417029	5164.59	90.34	2.298	0.493	6652	both
Hs_bin75	1728	354	1747685	4936.96	88.12	4.102	0.556	5755	both
Hs_bin76	2672	481	2495306	5187.75	95.39	3.937	0.442	8067	both
Hs_bin77	1872	411	1704966	4148.34	80.81	2.389	0.48	4664	T2DM
Hs_bin78	1968	500	1587643	3175.29	80.6	4.049	0.586	3808	both
Hs_bin79	1317	273	1040106	3809.91	80.11	2.247	0.261	4096	both
Hs_bin80	2496	331	2538959	7670.57	96.09	2.848	0.449	10414	both
Hs_bin81	2484	79	2827956	35796.9	97.95	0.029	0.556	68169	T2DM
Hs_bin83	2357	276	2589639	9382.75	100	1.602	0.446	14435	both
Hs_bin84	1987	102	2014230	19747.4	98.1	0.632	0.456	36877	T2DM
Hs_bin85	2071	347	2089478	6021.55	94.34	2.804	0.613	8681	both
Hs_bin86	1943	340	1890456	5560.16	90.72	2.056	0.598	7558	T2DM
Hs_bin87	1957	346	1901037	5494.33	78.13	3.115	0.474	7142	both
Hs_bin88	2895	355	2959719	8337.24	95.24	5.747	0.432	13730	both
Hs_bin89	2945	270	2822872	10455.1	95.89	0.762	0.27	16343	T2DM
Hs_bin90	2434	511	2349258	4597.37	88.92	3.355	0.377	6509	both
Hs_bin91	1968	295	1758467	5960.91	93.01	4.398	0.495	8778	T2DM
Hs_bin92	2579	255	2608140	10228	95.4	0.335	0.422	16506	both
Hs_bin93	2354	378	2370711	6271.72	92.46	1.863	0.424	8024	T2DM
Hs_bin94	1627	383	1416646	3698.81	70.43	1.738	0.578	4048	T2DM
Hs_bin95	2771	269	3220974	11973.9	97.03	1.177	0.451	20250	both
Hs_bin96	1662	210	1852804	8822.88	93.08	2.969	0.601	13829	both
Hs_bin97	2764	301	2689637	8935.67	99.97	2.227	0.434	14504	both
Hs_bin98	2292	454	2387978	5259.86	81.8	2.632	0.454	6401	T2DM
Hs_bin99	2374	932	1784119	1914.29	73.23	4.847	0.409	1948	T2DM
Hs_bin100	1979	108	2237363	20716.3	99.03	0	0.568	38317	T2DM
Hs_bin101	1992	416	1790642	4304.43	87.3	5.113	0.481	4900	T2DM
Hs_bin102	2942	665	2950601	4436.99	84.97	1.648	0.403	5306	T2DM
Hs_bin103	2069	227	2183572	9619.26	96.15	1.072	0.433	16413	both
Hs_bin104	2101	62	2388445	38523.3	99.37	0.294	0.366	59361	T2DM
Hs_bin105	2244	305	2084026	6832.87	96.83	2.658	0.315	10028	T2DM
Hs_bin106	2580	148	3005237	20305.7	98.38	0.447	0.462	37300	both
Hs_bin107	2042	275	2180632	7929.57	93.36	1.265	0.5	11118	both
Hs_bin108	2647	372	2622473	7049.66	95.97	1.7	0.473	11056	T2DM
Hs_bin110	2275	324	2136908	6595.4	93.82	2.42	0.44	10167	both
Hs_bin111	1766	218	1572464	7213.14	74.19	2.762	0.262	12183	T2DM
Hs_bin112	1815	289	1644673	5690.91	83.42	6.152	0.613	7412	T2DM
Hs_bin113	2041	552	1760153	3188.68	75.46	6.632	0.596	3501	T2DM
Hs_bin114	2149	208	2146272	10318.6	93.51	0.974	0.412	13410	both
Hs_bin115	2106	337	1941840	5762.14	89.68	7.368	0.52	7697	both
Hs_bin116	2998	721	3052727	4234.02	93.09	2.385	0.472	5689	both
Hs_bin117	2475	376	2377596	6323.39	99.41	3.807	0.42	9579	both
Hs_bin118	2158	213	1872314	8790.21	86.03	4.428	0.304	13347	T2DM
Hs_bin119	1945	619	1613442	2606.53	77.24	2.115	0.573	3187	T2DM
Hs_bin120	2334	478	2331491	4877.6	93.05	1.147	0.459	6345	T2DM
Hs_bin121	2252	420	1944433	4629.6	81.63	1.677	0.626	5549	T2DM
Hs_bin122	3074	1010	2908757	2879.96	84.03	5.495	0.476	3630	T2DM
Hs_bin123	2681	295	2414164	8183.61	99.05	0	0.291	12318	both
Hs_bin124	2566	225	2640182	11734.1	98.63	0.295	0.43	19594	T2DM
Hs_bin125	3156	239	3640232	15231.1	95.78	0	0.435	24117	both
Hs_bin126	1788	202	2057726	10186.8	96.63	1.221	0.602	15457	both
Hs_bin127	1992	613	1584514	2584.85	73.44	2.41	0.614	2934	both
Hs_bin128	2823	185	3317297	17931.3	96.26	0.743	0.423	29224	both
Hs_bin129	2102	281	2004030	7131.78	96.94	0.671	0.381	11859	T2DM
Hs_bin130	2920	208	3503920	16845.8	79.29	0.728	0.424	25602	both
Hs_bin131	2529	530	2136168	4030.51	93.14	2.432	0.423	5219	T2DM
Hs_bin132	2010	494	1854943	3754.95	87.12	3.152	0.343	4948	both
Hs_bin133	1655	298	1618985	5432.84	90.2	1.712	0.477	7615	T2DM
Hs_bin134	2097	491	1781565	3628.44	80.41	4.741	0.594	4138	both
Hs_bin135	1858	144	2181541	15149.6	76.52	0	0.576	23279	T2DM
Hs_bin136	3200	1040	2867830	2757.53	93.29	6.585	0.585	3275	both
Hs_bin137	1804	290	1626877	5609.92	85.62	4.384	0.624	6984	both
Hs_bin138	2380	899	1885376	2097.19	84.77	9.878	0.427	2271	T2DM
Hs_bin139	2254	704	2008338	2852.75	91.05	1.563	0.624	3477	both
Hs_bin140	2184	297	2213520	7452.93	98.75	0.625	0.569	12618	T2DM
Hs_bin141	1907	339	1653178	4876.63	76.61	1.901	0.536	5992	T2DM
Hs_bin142	2091	80	2729034	34112.9	71.89	0	0.474	49675	T2DM
Hs_bin143	2421	463	2396813	5176.7	74.24	1.814	0.436	6435	both
Hs_bin144	2871	96	3582585	37318.6	99.01	0.929	0.486	81576	T2DM
Hs_bin145	3472	740	3587326	4847.74	89.53	3.868	0.456	5843	both
Hs_bin146	2088	618	1626037	2631.13	86.72	2.58	0.535	3089	T2DM
Hs_bin147	2548	325	2584392	7951.98	92.49	1.072	0.436	10748	T2DM
Hs_bin148	2360	225	2512197	11165.3	98.63	1.041	0.36	17623	both
Hs_bin149	1711	396	1375263	3472.89	84.35	4.411	0.469	3808	both
Hs_bin150	3513	565	4017798	7111.15	86.58	2.648	0.424	10175	both
Hs_bin151	2593	277	2598070	9379.31	94.83	2.531	0.42	13354	both
Hs_bin152	2296	653	2013510	3083.48	91.85	4.514	0.417	3823	both
Hs_bin154	1508	253	1259776	4979.35	89.66	3.131	0.263	7145	T2DM
Hs_bin155	2571	261	2915315	11169.8	95.16	1.956	0.593	23973	T2DM
Hs_bin156	2339	89	2460403	27645	98.32	0.782	0.421	40593	T2DM
Hs_bin157	2294	304	2344071	7710.76	96.95	1.734	0.419	11392	both
Hs_bin158	2409	430	2264589	5266.49	95.45	3.02	0.374	7230	both
Hs_bin159	1356	205	1220039	5951.41	70.51	2.542	0.282	7804	T2DM
Hs_bin160	2244	476	2144308	4504.85	71.72	4.655	0.62	5270	T2DM
Hs_bin161	3120	514	3158315	6144.58	98.1	2.531	0.412	9987	both
Hs_bin162	2130	670	1630772	2433.99	80.67	6.711	0.522	2818	T2DM
Hs_bin163	3474	1059	2839331	2681.14	72.42	7.894	0.43	3218	T2DM
Hs_bin164	2228	728	1907078	2619.61	82.71	4.859	0.621	3068	both
Hs_bin165	4422	1047	3624310	3461.61	80.12	7.738	0.329	5122	T2DM
Hs_bin166	1950	664	1487549	2240.28	82.08	3.676	0.506	2511	T2DM
Hs_Hbin3	1288	40	1238337	30958.4	77.95	0.894	0.276	56155	Healthy
Hs_Hbin4	2219	36	2728260	75785	100	0.32	0.551	96331	Healthy
Hs_Hbin6	2761	217	2945583	13574.1	93.94	1.915	0.418	19908	Healthy
Hs_Hbin7	1883	35	2039487	58271.1	97.43	0.299	0.444	111171	Healthy
Hs_Hbin8	2527	64	2829038	44203.7	97.98	0.955	0.442	76959	Healthy
Hs_Hbin9	2589	328	2720170	8293.2	98.12	1.041	0.572	20034	Healthy
Hs_Hbin10	2032	42	2347809	55900.2	94.52	0.377	0.48	77579	Healthy
Hs_Hbin11	1957	146	1973432	13516.7	94.59	2.553	0.411	20888	Healthy
Hs_Hbin13	1982	428	1990387	4650.44	78.28	2.303	0.593	6758	Healthy
Hs_Hbin15	2298	285	2494777	8753.6	88.19	3.275	0.43	11788	Healthy
Hs_Hbin17	1970	141	2157671	15302.6	90.77	0.167	0.527	24291	Healthy
Hs_Hbin19	2091	751	1725729	2297.91	70.37	3.864	0.496	2560	Healthy
Hs_Hbin22	3179	131	3995464	30499.7	72.75	0.862	0.415	42449	Healthy
Hs_Hbin27	2180	69	2390776	34648.9	98.65	0.692	0.364	67827	Healthy
Hs_Hbin31	3728	327	4672759	14289.8	94.52	2.044	0.405	24186	Healthy
Hs_Hbin32	2435	64	2723031	42547.4	99.32	1.342	0.506	83975	Healthy
Hs_Hbin33	2060	222	2084612	9390.14	95.08	0.671	0.574	13925	Healthy
Hs_Hbin36	1799	459	1643158	3579.86	71.75	3.571	0.613	4027	Healthy
Hs_Hbin38	1742	233	1696018	7279.05	85.36	3.829	0.625	9897	Healthy
Hs_Hbin39	2220	466	2135405	4582.41	72.48	0.671	0.615	5253	Healthy
Hs_Hbin40	2389	97	2464268	25404.8	99.32	0	0.388	43931	Healthy
Hs_Hbin41	2120	87	2202539	25316.5	95.5	0	0.58	41751	Healthy
Hs_Hbin45	1007	44	943219	21436.8	89.33	0	0.269	37071	Healthy
Hs_Hbin46	2788	515	2740154	5320.69	97.53	3.375	0.466	7500	Healthy
Hs_Hbin49	4885	342	5104274	14924.8	90.04	0	0.461	21186	Healthy
Hs_Hbin50	6003	189	6888538	36447.3	98.85	3.544	0.47	59234	Healthy
Hs_Hbin52	2368	597	2141360	3586.87	70.06	7.278	0.547	4674	Healthy
Hs_Hbin54	4106	608	3825270	6291.56	99.91	1.509	0.443	9648	Healthy
Hs_Hbin55	1758	54	1931519	35768.9	93.95	0.671	0.603	58759	Healthy
Hs_Hbin56	1808	119	1784509	14995.9	99.18	0	0.529	22859	Healthy
Hs_Hbin57	1962	103	2144845	20823.7	96.25	1.252	0.54	29554	Healthy
Hs_Hbin58	2382	488	2442726	5005.59	94.88	1.738	0.359	8145	Healthy
Hs_Hbin59	2302	402	2121592	5277.59	80.46	3.749	0.3	8091	Healthy
Hs_Hbin61	6214	1096	6287767	5737.01	86.55	6.877	0.5	7672	Healthy
Hs_Hbin62	2518	254	2379884	9369.62	86.24	2.147	0.566	11934	Healthy
Hs_Hbin64	1982	35	2035085	58145.3	97.31	0	0.374	87880	Healthy
Hs_Hbin66	1428	252	1710092	6786.08	73.98	1.301	0.502	9070	Healthy
Hs_Hbin68	1280	187	1131436	6050.46	73.77	0	0.279	10706	Healthy
Hs_Hbin70	2444	411	2338878	5690.7	95.39	3.067	0.412	9269	Healthy
Hs_Hbin72	3704	918	3616005	3939	91.75	6.007	0.624	5844	Healthy
Hs_Hbin76	1292	19	1234462	64971.7	79.68	2.908	0.282	130627	Healthy
Hs_Hbin77	3125	202	3121332	15452.1	98.11	0	0.313	25003	Healthy
Hs_Hbin78	2125	266	2450390	9211.99	80.73	1.719	0.469	12906	Healthy
Hs_Hbin79	4983	1477	4197281	2841.76	86.18	2.733	0.581	3495	Healthy
Hs_Hbin80	3941	1381	3446835	2495.9	97.03	5.555	0.604	2845	Healthy
Hs_Hbin82	2829	485	3196431	6590.58	84.62	1.502	0.444	7941	Healthy
Hs_Hbin83	1896	50	2036801	40736	100	0	0.502	72445	Healthy
Hs_Hbin85	1642	214	1653477	7726.53	96.67	2.68	0.464	11628	Healthy
Hs_Hbin88	2058	77	2149911	27920.9	97.76	1.836	0.438	45260	Healthy
Hs_Hbin89	2074	31	2609221	84168.4	99.05	0.377	0.548	106191	Healthy
Hs_Hbin91	3391	188	3244880	17260	98.11	1.121	0.309	40202	Healthy
Hs_Hbin95	1998	231	2135598	9245.01	94.64	0.671	0.322	14164	Healthy
Hs_Hbin96	2406	206	2473993	12009.7	89.42	2.056	0.454	19333	Healthy
Hs_Hbin99	2114	280	1981652	7077.33	92.12	1.14	0.62	9558	Healthy
Hs_Hbin100	6008	1224	6168090	5039.29	87.61	5.213	0.428	9085	Healthy
Hs_Hbin101	2720	699	2573453	3681.62	93.08	2.589	0.416	6081	Healthy
Hs_Hbin105	2144	409	2209137	5401.31	95.62	2.564	0.644	7185	Healthy
Hs_Hbin106	2496	661	2261211	3420.89	79.37	3.679	0.458	4388	Healthy
Hs_Hbin108	3827	1302	3846627	2954.4	84.76	4.072	0.437	3718	Healthy
Hs_Hbin109	4075	215	5057446	23523	72.75	0.862	0.429	32900	Healthy
Hs_Hbin111	2097	47	2213483	47095.4	93.81	1.796	0.535	64417	Healthy
Hs_Hbin112	2190	675	1886817	2795.28	88.34	6.601	0.391	3365	Healthy
Hs_Hbin114	3405	171	3522243	20597.9	97.53	0.584	0.48	38466	Healthy
Hs_Hbin119	1855	414	1696113	4096.89	73.32	3.902	0.455	4622	Healthy
Hs_Hbin120	2458	175	2827713	16158.4	97.27	1.587	0.585	22890	Healthy
Hs_Hbin121	1769	74	1815720	24536.8	99.22	0.387	0.346	51854	Healthy
Hs_Hbin123	1738	56	1759592	31421.3	90.06	0.838	0.576	40918	Healthy
Hs_Hbin124	1477	322	1255836	3900.11	79.87	1.56	0.377	4554	Healthy
Hs_Hbin125	1691	68	2022766	29746.6	79.43	0	0.551	45826	Healthy
Hs_Hbin126	3950	115	4153964	36121.4	99.2	0.709	0.457	62501	Healthy
Hs_Hbin131	3274	245	3378690	13790.6	91.03	5.617	0.291	27247	Healthy
Hs_Hbin133	2835	592	2761604	4664.87	89.95	2.426	0.43	7088	Healthy
Hs_Hbin135	2753	738	2552173	3458.23	97.58	4.525	0.599	4528	Healthy
Hs_Hbin137	2821	823	2815278	3420.75	90.15	3.619	0.385	4457	Healthy
Hs_Hbin138	1968	402	1871281	4654.93	77.03	3.287	0.598	6612	Healthy
Hs_Hbin139	4373	1169	3901680	3337.62	90.53	7.619	0.496	4673	Healthy
Hs_Hbin140	2165	533	1872101	3512.38	81.14	3.512	0.455	3825	Healthy
Hs_Hbin141	2447	155	2629777	16966.3	99.36	0.21	0.485	24582	Healthy
Hs_Hbin142	2700	322	2710644	8418.15	97.87	2.495	0.464	13820	Healthy
Hs_Hbin143	1994	385	1897527	4928.64	99.04	3.641	0.472	7120	Healthy
Hs_Hbin144	1620	409	1353724	3309.84	72.25	5.054	0.633	3706	Healthy
Hs_Hbin146	2345	365	2107357	5773.58	77.14	1.754	0.331	8105	Healthy
Hs_Hbin147	2683	570	2544130	4463.39	90.34	8.544	0.499	6763	Healthy
Hs_Hbin148	4892	370	5160516	13947.3	98.57	2.084	0.508	26150	Healthy
Hs_Hbin152	2402	166	2462230	14832.7	99.34	0.949	0.402	25804	Healthy
Hs_Hbin153	1776	495	1486889	3003.82	72.57	6.767	0.62	3659	Healthy
Hs_Hbin154	3573	347	3598436	10370.1	97.95	0.907	0.569	20284	Healthy
Hs_Hbin157	4095	1068	4161991	3897	89.88	5.433	0.425	5222	Healthy
Hs_Hbin159	1575	321	1423166	4433.54	73.69	0.671	0.607	5117	Healthy
Hs_Hbin162	2611	431	2690908	6243.41	90.86	3.79	0.646	8735	Healthy
Hs_Hbin163	2833	510	3032070	5945.24	94.98	2.217	0.46	9415	Healthy
Hs_Hbin165	1550	170	1644222	9671.89	94.56	0.806	0.624	18432	Healthy
Hs_Hbin167	1875	172	2456564	14282.3	88.71	0.046	0.506	21466	Healthy
Hs_Hbin168	2765	38	2890364	76062.2	98.83	1.461	0.457	124952	Healthy
Hs_Hbin169	1907	161	2029169	12603.5	70.27	0	0.465	20261	Healthy
Hs_Hbin170	2345	122	2308872	18925.2	96.33	5.614	0.462	32799	Healthy
Hs_Hbin172	2454	78	2445595	31353.8	97.6	0.894	0.406	50198	Healthy
Hs_Hbin173	3589	992	3263142	3289.46	71.7	2.278	0.508	3525	Healthy
Hs_Hbin174	1534	38	1500133	39477.2	73.87	3.131	0.267	57219	Healthy
Hs_Hbin176	2174	281	2124956	7562.12	77.08	2.114	0.537	11181	Healthy
Hs_Hbin177	1525	262	1333885	5091.16	84.32	2.257	0.351	6413	Healthy
Hs_Hbin179	2043	743	1645991	2215.33	81.37	2.777	0.608	2472	Healthy
Hs_Hbin180	1948	236	1846125	7822.56	87.46	5.411	0.405	10189	Healthy
Hs_Hbin181	1745	303	1517554	5008.43	79.03	0.374	0.45	6014	Healthy
Hs_Hbin182	2156	150	2530143	16867.6	98.55	0.48	0.557	25098	Healthy
Hs_Hbin183	2289	414	2205659	5327.68	89.93	0.17	0.591	6530	Healthy
Hs_Hbin184	2284	867	2024221	2334.74	83.33	3.161	0.409	2648	Healthy
Hs_Hbin186	3091	371	3862522	10411.1	73.62	0.497	0.431	14591	Healthy
Hs_Hbin191	1984	367	1848179	5035.91	86.5	5.263	0.438	5996	Healthy
Hs_Hbin195	1941	111	2143746	19313	95.17	0.671	0.535	28286	Healthy
Hs_Hbin198	2080	342	2129129	6225.52	91.21	3.976	0.416	8724	Healthy
Hs_Hbin200	2095	404	2197675	5439.79	96.83	2.796	0.515	7517	Healthy
Hs_Hbin202	1722	58	1848732	31874.7	86.96	0.671	0.597	48553	Healthy
Hs_Hbin204	4921	225	5366135	23849.5	95.13	1.424	0.502	38799	Healthy
Hs_Hbin205	2945	895	2966467	3314.49	95.29	6.898	0.477	4421	Healthy
Hs_Hbin206	3112	670	2803090	4183.72	93.26	0.894	0.549	5744	Healthy
Hs_Hbin208	1674	249	1559155	6261.67	94.72	1.57	0.327	8578	Healthy
Hs_Hbin209	1958	323	1964857	6083.15	91.54	0.156	0.624	8109	Healthy
Hs_Hbin210	2122	461	1940070	4208.39	88.7	4.83	0.383	4796	Healthy
Hs_Hbin213	2391	272	2391679	8792.94	98.73	0.496	0.49	19456	Healthy
Hs_Hbin214	1798	98	1925407	19647	95.61	1.197	0.476	33285	Healthy
Hs_Hbin217	2027	241	1790813	7430.76	79.78	3.301	0.298	10639	Healthy
Hs_Hbin219	5656	920	6599393	7173.25	97.96	7.535	0.432	12361	Healthy
Hs_Hbin221	1515	309	1451237	4696.56	78.36	1.916	0.557	5576	Healthy
Hs_Hbin222	1969	270	1848371	6845.82	79.25	1.812	0.604	12004	Healthy
Hs_Hbin224	2910	512	2667172	5209.32	90.13	3.041	0.631	7167	Healthy
Hs_Hbin225	1326	64	1252647	19572.6	78.76	0.349	0.28	36838	Healthy
Hs_Hbin226	3358	313	3262560	10423.5	98.87	1.496	0.416	20513	Healthy
Hs_Hbin228	1609	162	1567219	9674.19	96.4	2.514	0.457	13961	Healthy
Hs_Hbin229	2114	394	2130021	5406.14	81.02	1.898	0.503	6536	Healthy
Hs_Hbin231	3504	96	3787708	39455.3	98.38	0	0.277	73955	Healthy
Hs_Hbin232	2055	183	1958770	10703.7	94.08	1.544	0.371	16115	Healthy
Hs_Hbin235	3804	250	4774655	19098.6	94.07	0.991	0.433	34178	Healthy
Hs_Hbin237	1506	216	1569014	7263.95	86.18	1.977	0.451	9771	Healthy
Hs_Hbin238	2278	313	2213205	7070.94	87.38	5.056	0.295	9298	Healthy
Hs_Hbin239	2681	137	2908130	21227.2	98.73	1.265	0.473	36207	Healthy
Hs_Hbin241	1780	56	1961849	35033	99.32	0.335	0.366	65312	Healthy
Hs_Hbin242	1861	91	1947781	21404.2	85.23	0.469	0.571	26368	Healthy
Hs_Hbin243	1654	154	1939516	12594.3	98.84	0.23	0.632	18666	Healthy
Hs_Hbin245	2058	81	2043257	25225.4	98.99	0.692	0.555	39414	Healthy
Hs_Hbin246	2093	105	2331272	22202.6	100	0	0.402	28989	Healthy
Hs_Hbin247	1906	193	2238390	11597.9	97.35	1.362	0.463	17855	Healthy
Hs_Hbin248	2738	100	3399073	33990.7	97.84	1.43	0.472	57325	Healthy
Hs_Hbin250	3594	615	3800861	6180.26	91.74	6.724	0.43	16998	Healthy
Hs_Hbin253	2370	217	2242660	10334.8	95.43	4.824	0.295	18105	Healthy
Hs_Hbin254	1901	157	1943510	12379	96.37	2.908	0.396	20057	Healthy
Hs_Hbin256	2035	142	2438955	17175.7	99.03	0.48	0.589	26057	Healthy
Hs_Hbin257	2308	155	2477136	15981.5	96.5	4.94	0.467	25696	Healthy
Hs_Hbin258	5793	1964	4827904	2458.2	70.36	7.331	0.57	2755	Healthy
Hs_Hbin261	2191	336	2574748	7662.94	92.19	2.532	0.511	12274	Healthy
Hs_Hbin263	2183	344	2245877	6528.71	93	0.806	0.636	8949	Healthy
Hs_Hbin265	2363	741	1970704	2659.52	87.89	3.076	0.378	3159	Healthy
Hs_Hbin266	2475	105	2630891	25056.1	96.19	0.584	0.379	45996	Healthy
Hs_Hbin268	3738	305	4213236	13813.9	97.44	0	0.483	19402	Healthy
Hs_Hbin269	1751	157	1974746	12578	71.14	3.425	0.532	17454	Healthy
Hs_Hbin272	2307	717	2341122	3265.16	92.76	4.694	0.526	3958	Healthy
Hs_Hbin274	2698	494	2981989	6036.41	89.06	7.172	0.489	9960	Healthy
Hs_Hbin277	2026	749	1591885	2125.35	81.1	4.82	0.425	2320	Healthy
Hs_Hbin278	1576	57	1701231	29846.2	96.14	0.625	0.471	36853	Healthy
Hs_Hbin279	2813	807	2509193	3109.29	78.69	3.514	0.417	4239	Healthy
Hs_Hbin281	2101	397	1929465	4860.11	85	3.586	0.46	5890	Healthy
Hs_Hbin283	2142	232	2244199	9673.27	93.12	1.267	0.586	16801	Healthy
Hs_Hbin287	2275	445	2211748	4970.22	80.58	4.545	0.604	6185	Healthy
Hs_Hbin290	1889	85	2153600	25336.5	96.27	0.356	0.421	36205	Healthy
Hs_Hbin297	1784	435	1553040	3570.21	77.78	8.822	0.298	4622	Healthy

## Sheet: Table S5
Table S5. The taxonomy labels of human MAGs annotated by GTDB-TK
MAGs	classification
Hs_bin2	d__Bacteria;p__Firmicutes_A;c__Clostridia;o__Oscillospirales;f__Ruminococcaceae;g__Faecalibacterium;s__
Hs_bin3	d__Bacteria;p__Firmicutes_A;c__Clostridia;o__Lachnospirales;f__Lachnospiraceae;g__CAG-127;s__CAG-127 sp900319515
Hs_bin4	d__Bacteria;p__Firmicutes_A;c__Clostridia;o__Lachnospirales;f__Lachnospiraceae;g__Coprococcus_A;s__Coprococcus_A catus
Hs_bin6	d__Bacteria;p__Firmicutes_A;c__Clostridia;o__Lachnospirales;f__Lachnospiraceae;g__Fusicatenibacter;s__Fusicatenibacter saccharivorans
Hs_bin7	d__Bacteria;p__Bacteroidota;c__Bacteroidia;o__Bacteroidales;f__Rikenellaceae;g__Alistipes;s__Alistipes finegoldii
Hs_bin8	d__Bacteria;p__Bacteroidota;c__Bacteroidia;o__Bacteroidales;f__Tannerellaceae;g__Parabacteroides;s__Parabacteroides merdae
Hs_bin9	d__Bacteria;p__Firmicutes;c__Bacilli;o__Erysipelotrichales;f__Erysipelatoclostridiaceae;g__Catenibacterium;s__Catenibacterium sp000437715
Hs_bin10	d__Bacteria;p__Firmicutes_A;c__Clostridia;o__Oscillospirales;f__Ruminococcaceae;g__CAG-115;s__CAG-115 sp003531585
Hs_bin11	d__Bacteria;p__Firmicutes_A;c__Clostridia;o__Lachnospirales;f__Lachnospiraceae;g__Acetatifactor;s__Acetatifactor sp900066565
Hs_bin12	d__Bacteria;p__Bacteroidota;c__Bacteroidia;o__Bacteroidales;f__Bacteroidaceae;g__Prevotella;s__Prevotella sp900546575
Hs_bin13	d__Bacteria;p__Cyanobacteria;c__Vampirovibrionia;o__Gastranaerophilales;f__Gastranaerophilaceae;g__QAMI01;s__QAMI01 sp900551915
Hs_bin14	d__Bacteria;p__Firmicutes_A;c__Clostridia;o__Lachnospirales;f__Lachnospiraceae;g__Blautia_A;s__Blautia_A sp900066335
Hs_bin15	d__Bacteria;p__Proteobacteria;c__Gammaproteobacteria;o__Burkholderiales;f__Burkholderiaceae;g__Duodenibacillus;s__Duodenibacillus sp900538905
Hs_bin16	d__Bacteria;p__Firmicutes_A;c__Clostridia;o__Oscillospirales;f__Ruminococcaceae;g__Ruminococcus_C;s__Ruminococcus_C sp000433635
Hs_bin17	d__Bacteria;p__Firmicutes_A;c__Clostridia;o__Oscillospirales;f__Oscillospiraceae;g__CAG-83;s__CAG-83 sp900545495
Hs_bin18	d__Bacteria;p__Firmicutes_A;c__Clostridia;o__Oscillospirales;f__Ruminococcaceae;g__Gemmiger;s__Gemmiger qucibialis
Hs_bin19	d__Bacteria;p__Firmicutes_A;c__Clostridia;o__Oscillospirales;f__Acutalibacteraceae;g__CAG-217;s__CAG-217 sp000436335
Hs_bin20	d__Bacteria;p__Firmicutes_A;c__Clostridia;o__Lachnospirales;f__Lachnospiraceae;g__Eubacterium_F;s__Eubacterium_F sp003491505
Hs_bin21	d__Bacteria;p__Bacteroidota;c__Bacteroidia;o__Bacteroidales;f__Rikenellaceae;g__Alistipes;s__Alistipes sp900544265
Hs_bin22	d__Bacteria;p__Firmicutes_A;c__Clostridia;o__Oscillospirales;f__Ruminococcaceae;g__Faecalibacterium;s__Faecalibacterium prausnitzii_G
Hs_bin23	d__Bacteria;p__Firmicutes_A;c__Clostridia;o__Lachnospirales;f__Lachnospiraceae;g__Anaerobutyricum;s__Anaerobutyricum hallii
Hs_bin24	d__Bacteria;p__Firmicutes_A;c__Clostridia;o__Lachnospirales;f__Lachnospiraceae;g__Roseburia;s__Roseburia hominis
Hs_bin25	d__Bacteria;p__Proteobacteria;c__Gammaproteobacteria;o__Burkholderiales;f__Burkholderiaceae;g__CAG-521;s__CAG-521 sp900544345
Hs_bin26	d__Bacteria;p__Firmicutes_A;c__Clostridia;o__Lachnospirales;f__Lachnospiraceae;g__Blautia_A;s__Blautia_A wexlerae
Hs_bin27	d__Bacteria;p__Actinobacteriota;c__Actinomycetia;o__Actinomycetales;f__Bifidobacteriaceae;g__Bifidobacterium;s__Bifidobacterium pseudocatenulatum
Hs_bin28	d__Bacteria;p__Firmicutes_A;c__Clostridia;o__Lachnospirales;f__Lachnospiraceae;g__CAG-95;s__CAG-95 sp000438155
Hs_bin29	d__Bacteria;p__Firmicutes_A;c__Clostridia;o__Lachnospirales;f__Lachnospiraceae;g__Bariatricus;s__Bariatricus comes
Hs_bin30	d__Bacteria;p__Bacteroidota;c__Bacteroidia;o__Bacteroidales;f__Muribaculaceae;g__CAG-279;s__CAG-279 sp000437795
Hs_bin31	d__Bacteria;p__Firmicutes;c__Bacilli;o__Lactobacillales;f__Streptococcaceae;g__Streptococcus;s__Streptococcus sp001556435
Hs_bin32	d__Bacteria;p__Bacteroidota;c__Bacteroidia;o__Bacteroidales;f__Bacteroidaceae;g__Prevotella;s__Prevotella copri
Hs_bin33	d__Bacteria;p__Firmicutes;c__Bacilli;o__Erysipelotrichales;f__Erysipelotrichaceae;g__Holdemanella;s__Holdemanella sp002299315
Hs_bin34	d__Bacteria;p__Firmicutes_A;c__Clostridia_A;o__Christensenellales;f__CAG-138;g__SFEL01;s__SFEL01 sp004557245
Hs_bin35	d__Bacteria;p__Firmicutes_A;c__Clostridia;o__Oscillospirales;f__Butyricicoccaceae;g__Agathobaculum;s__Agathobaculum butyriciproducens
Hs_bin36	d__Bacteria;p__Firmicutes_A;c__Clostridia;o__Oscillospirales;f__Acutalibacteraceae;g__UBA737;s__UBA737 sp900549755
Hs_bin37	d__Bacteria;p__Firmicutes_A;c__Clostridia;o__Lachnospirales;f__Lachnospiraceae;g__Roseburia;s__Roseburia inulinivorans
Hs_bin38	d__Bacteria;p__Firmicutes_A;c__Clostridia;o__Oscillospirales;f__Oscillospiraceae;g__CAG-103;s__CAG-103 sp000432375
Hs_bin39	d__Bacteria;p__Firmicutes_A;c__Clostridia;o__Lachnospirales;f__Lachnospiraceae;g__Butyrivibrio_A;s__Butyrivibrio_A crossotus
Hs_bin40	d__Bacteria;p__Bacteroidota;c__Bacteroidia;o__Bacteroidales;f__Barnesiellaceae;g__Barnesiella;s__Barnesiella intestinihominis
Hs_bin41	d__Bacteria;p__Firmicutes_A;c__Clostridia;o__Oscillospirales;f__Oscillospiraceae;g__Oscillibacter;s__Oscillibacter welbionis
Hs_bin42	d__Bacteria;p__Firmicutes_A;c__Clostridia;o__Lachnospirales;f__Lachnospiraceae;g__Coprococcus;s__Coprococcus sp000154245
Hs_bin44	d__Bacteria;p__Firmicutes_A;c__Clostridia;o__Oscillospirales;f__Butyricicoccaceae;g__Agathobaculum;s__Agathobaculum sp003481705
Hs_bin45	d__Bacteria;p__Firmicutes_A;c__Clostridia;o__Lachnospirales;f__Lachnospiraceae;g__Enterocloster;s__Enterocloster sp000431375
Hs_bin46	d__Bacteria;p__Firmicutes_A;c__Clostridia;o__Oscillospirales;f__Acutalibacteraceae;g__Ruminococcus_E;s__Ruminococcus_E sp003526955
Hs_bin47	d__Bacteria;p__Bacteroidota;c__Bacteroidia;o__Bacteroidales;f__Bacteroidaceae;g__Bacteroides;s__Bacteroides caccae
Hs_bin48	d__Bacteria;p__Firmicutes_A;c__Clostridia;o__TANB77;f__CAG-508;g__CAG-273;s__CAG-273 sp003507395
Hs_bin49	d__Bacteria;p__Firmicutes_A;c__Clostridia;o__Lachnospirales;f__Lachnospiraceae;g__Enterocloster;s__Enterocloster sp001517625
Hs_bin50	d__Bacteria;p__Bacteroidota;c__Bacteroidia;o__Bacteroidales;f__Bacteroidaceae;g__Prevotellamassilia;s__Prevotellamassilia sp900540885
Hs_bin51	d__Bacteria;p__Bacteroidota;c__Bacteroidia;o__Bacteroidales;f__Bacteroidaceae;g__Phocaeicola;s__Phocaeicola sp900553715
Hs_bin52	d__Bacteria;p__Firmicutes_A;c__Clostridia;o__Lachnospirales;f__Lachnospiraceae;g__Eubacterium_F;s__Eubacterium_F sp000433735
Hs_bin53	d__Bacteria;p__Bacteroidota;c__Bacteroidia;o__Bacteroidales;f__Bacteroidaceae;g__Prevotella;s__Prevotella sp003447235
Hs_bin54	d__Bacteria;p__Bacteroidota;c__Bacteroidia;o__Bacteroidales;f__Bacteroidaceae;g__Bacteroides;s__Bacteroides ovatus
Hs_bin55	d__Bacteria;p__Firmicutes_A;c__Clostridia;o__Oscillospirales;f__Acutalibacteraceae;g__CAG-180;s__CAG-180 sp000432435
Hs_bin56	d__Bacteria;p__Firmicutes_A;c__Clostridia;o__Lachnospirales;f__Lachnospiraceae;g__CAG-510;s__CAG-510 sp000434615
Hs_bin57	d__Bacteria;p__Cyanobacteria;c__Vampirovibrionia;o__Gastranaerophilales;f__Gastranaerophilaceae;g__CAG-196;s__CAG-196 sp002102975
Hs_bin58	d__Bacteria;p__Bacteroidota;c__Bacteroidia;o__Bacteroidales;f__Rikenellaceae;g__Alistipes;s__Alistipes sp900290115
Hs_bin59	d__Bacteria;p__Firmicutes_A;c__Clostridia;o__Oscillospirales;f__Acutalibacteraceae;g__Ruminococcus_H;s__Ruminococcus_H sp003531055
Hs_bin60	d__Bacteria;p__Bacteroidota;c__Bacteroidia;o__Bacteroidales;f__Bacteroidaceae;g__Bacteroides;s__Bacteroides thetaiotaomicron
Hs_bin61	d__Bacteria;p__Bacteroidota;c__Bacteroidia;o__Bacteroidales;f__Rikenellaceae;g__Alistipes;s__Alistipes onderdonkii
Hs_bin62	d__Bacteria;p__Firmicutes;c__Bacilli;o__Lactobacillales;f__Streptococcaceae;g__Streptococcus;s__Streptococcus thermophilus
Hs_bin63	d__Bacteria;p__Firmicutes_A;c__Clostridia_A;o__Christensenellales;f__CAG-138;g__PeH17;s__PeH17 sp000435055
Hs_bin64	d__Bacteria;p__Firmicutes_A;c__Clostridia;o__Oscillospirales;f__Oscillospiraceae;g__CAG-170;s__CAG-170 sp000432135
Hs_bin65	d__Bacteria;p__Firmicutes_A;c__Clostridia;o__TANB77;f__CAG-508;g__UMGS1994;s__UMGS1994 sp900556975
Hs_bin66	d__Bacteria;p__Firmicutes_A;c__Clostridia;o__Monoglobales_A;f__UBA1381;g__CAG-41;s__CAG-41 sp900066215
Hs_bin67	d__Bacteria;p__Bacteroidota;c__Bacteroidia;o__Bacteroidales;f__Rikenellaceae;g__Alistipes;s__Alistipes shahii
Hs_bin68	d__Bacteria;p__Firmicutes;c__Bacilli;o__RF39;f__CAG-611;g__CAG-988;s__CAG-988 sp003149915
Hs_bin69	d__Bacteria;p__Firmicutes;c__Bacilli;o__RFN20;f__CAG-288;g__CAG-568;s__CAG-568 sp000434395
Hs_bin70	d__Bacteria;p__Firmicutes_A;c__Clostridia;o__Lachnospirales;f__Lachnospiraceae;g__Coprococcus;s__Coprococcus eutactus_A
Hs_bin71	d__Bacteria;p__Firmicutes_A;c__Clostridia;o__Lachnospirales;f__Anaerotignaceae;g__Anaerotignum;s__Anaerotignum sp000436415
Hs_bin72	d__Bacteria;p__Bacteroidota;c__Bacteroidia;o__Bacteroidales;f__Rikenellaceae;g__Alistipes;s__Alistipes obesi
Hs_bin73	d__Bacteria;p__Firmicutes_A;c__Clostridia;o__Lachnospirales;f__Lachnospiraceae;g__Blautia;s__Blautia sp000436935
Hs_bin74	d__Bacteria;p__Firmicutes_A;c__Clostridia;o__Lachnospirales;f__Lachnospiraceae;g__Eisenbergiella;s__Eisenbergiella sp900066775
Hs_bin75	d__Bacteria;p__Bacteroidota;c__Bacteroidia;o__Bacteroidales;f__Rikenellaceae;g__Alistipes;s__Alistipes putredinis
Hs_bin76	d__Bacteria;p__Firmicutes_A;c__Clostridia;o__Lachnospirales;f__Lachnospiraceae;g__Agathobacter;s__Agathobacter faecis
Hs_bin77	d__Bacteria;p__Bacteroidota;c__Bacteroidia;o__Bacteroidales;f__Muribaculaceae;g__CAG-279;s__CAG-279 sp900541555
Hs_bin78	d__Bacteria;p__Firmicutes_A;c__Clostridia;o__Oscillospirales;f__Oscillospiraceae;g__Oscillibacter;s__Oscillibacter sp001916835
Hs_bin79	d__Bacteria;p__Firmicutes;c__Bacilli;o__RF39;f__CAG-302;g__CAG-302;s__CAG-302 sp001916775
Hs_bin80	d__Bacteria;p__Firmicutes_A;c__Clostridia;o__Lachnospirales;f__Lachnospiraceae;g__Ruminococcus_A;s__Ruminococcus_A sp003011855
Hs_bin81	d__Bacteria;p__Verrucomicrobiota;c__Verrucomicrobiae;o__Verrucomicrobiales;f__Akkermansiaceae;g__Akkermansia;s__Akkermansia muciniphila
Hs_bin83	d__Bacteria;p__Firmicutes_A;c__Clostridia;o__Lachnospirales;f__Lachnospiraceae;g__UMGS1375;s__UMGS1375 sp900066615
Hs_bin84	d__Bacteria;p__Firmicutes_C;c__Negativicutes;o__Veillonellales;f__Dialisteraceae;g__Dialister;s__Dialister invisus
Hs_bin85	d__Bacteria;p__Firmicutes_A;c__Clostridia;o__Oscillospirales;f__Ruminococcaceae;g__Gemmiger;s__Gemmiger formicilis
Hs_bin86	d__Bacteria;p__Firmicutes_C;c__Negativicutes;o__Selenomonadales;f__Selenomonadaceae;g__Mitsuokella;s__Mitsuokella multacida
Hs_bin87	d__Bacteria;p__Firmicutes_A;c__Clostridia;o__Lachnospirales;f__Lachnospiraceae;g__Acetatifactor;s__Acetatifactor sp900066365
Hs_bin88	d__Bacteria;p__Firmicutes_A;c__Clostridia;o__Lachnospirales;f__Lachnospiraceae;g__Roseburia;s__Roseburia intestinalis
Hs_bin89	d__Bacteria;p__Firmicutes_A;c__Clostridia;o__Peptostreptococcales;f__Peptostreptococcaceae;g__Romboutsia;s__Romboutsia timonensis
Hs_bin90	d__Bacteria;p__Firmicutes_A;c__Clostridia;o__Lachnospirales;f__Lachnospiraceae;g__Anaerobutyricum;s__Anaerobutyricum hallii_A
Hs_bin91	d__Bacteria;p__Proteobacteria;c__Alphaproteobacteria;o__RF32;f__CAG-239;g__CAG-495;s__CAG-495 sp000436375
Hs_bin92	d__Bacteria;p__Firmicutes_A;c__Clostridia;o__Lachnospirales;f__Lachnospiraceae;g__Lachnospira;s__Lachnospira sp000437735
Hs_bin93	d__Bacteria;p__Firmicutes_A;c__Clostridia;o__Lachnospirales;f__Lachnospiraceae;g__TF01-11;s__TF01-11 sp003529475
Hs_bin94	d__Bacteria;p__Firmicutes_A;c__Clostridia;o__Oscillospirales;f__Ruminococcaceae;g__Angelakisella;s__Angelakisella sp900547385
Hs_bin95	d__Bacteria;p__Bacteroidota;c__Bacteroidia;o__Bacteroidales;f__Bacteroidaceae;g__Bacteroides;s__Bacteroides eggerthii
Hs_bin96	d__Bacteria;p__Actinobacteriota;c__Actinomycetia;o__Actinomycetales;f__Bifidobacteriaceae;g__Bifidobacterium;s__Bifidobacterium adolescentis
Hs_bin97	d__Bacteria;p__Firmicutes_A;c__Clostridia;o__Lachnospirales;f__Lachnospiraceae;g__Ruminococcus_B;s__Ruminococcus_B gnavus
Hs_bin98	d__Bacteria;p__Bacteroidota;c__Bacteroidia;o__Bacteroidales;f__Bacteroidaceae;g__Phocaeicola;s__Phocaeicola plebeius_A
Hs_bin99	d__Bacteria;p__Firmicutes_A;c__Clostridia;o__Oscillospirales;f__Acutalibacteraceae;g__Ruminococcus_E;s__Ruminococcus_E bromii_B
Hs_bin100	d__Bacteria;p__Bacteroidota;c__Bacteroidia;o__Bacteroidales;f__Rikenellaceae;g__Tidjanibacter;s__Tidjanibacter inops
Hs_bin101	d__Bacteria;p__Firmicutes_C;c__Negativicutes;o__Acidaminococcales;f__Acidaminococcaceae;g__Phascolarctobacterium_A;s__Phascolarctobacterium_A succinatutens
Hs_bin102	d__Bacteria;p__Bacteroidota;c__Bacteroidia;o__Bacteroidales;f__Marinifilaceae;g__Odoribacter;s__Odoribacter laneus
Hs_bin103	d__Bacteria;p__Firmicutes_A;c__Clostridia;o__Lachnospirales;f__Lachnospiraceae;g__Mediterraneibacter;s__Mediterraneibacter lactaris
Hs_bin104	d__Bacteria;p__Proteobacteria;c__Gammaproteobacteria;o__Enterobacterales;f__Succinivibrionaceae;g__Succinivibrio;s__Succinivibrio sp000431835
Hs_bin105	d__Bacteria;p__Firmicutes_C;c__Negativicutes;o__Selenomonadales;f__Selenomonadaceae;g__Megamonas;s__Megamonas funiformis
Hs_bin106	d__Bacteria;p__Bacteroidota;c__Bacteroidia;o__Bacteroidales;f__Bacteroidaceae;g__Phocaeicola;s__Phocaeicola coprophilus
Hs_bin107	d__Bacteria;p__Firmicutes_A;c__Clostridia;o__Lachnospirales;f__Lachnospiraceae;g__Clostridium_Q;s__Clostridium_Q sp003024715
Hs_bin108	d__Bacteria;p__Firmicutes_A;c__Clostridia;o__Oscillospirales;f__Ruminococcaceae;g__CAG-353;s__CAG-353 sp900066885
Hs_bin110	d__Bacteria;p__Firmicutes_C;c__Negativicutes;o__Acidaminococcales;f__Acidaminococcaceae;g__Phascolarctobacterium;s__Phascolarctobacterium faecium
Hs_bin111	d__Bacteria;p__Firmicutes_A;c__Clostridia;o__TANB77;f__CAG-508;g__CAG-269;s__CAG-269 sp003525075
Hs_bin112	d__Bacteria;p__Firmicutes_A;c__Clostridia;o__Oscillospirales;f__Oscillospiraceae;g__CAG-83;s__CAG-83 sp000435555
Hs_bin113	d__Bacteria;p__Firmicutes_A;c__Clostridia;o__Oscillospirales;f__Ruminococcaceae;g__Faecalibacterium;s__Faecalibacterium prausnitzii_C
Hs_bin114	d__Bacteria;p__Firmicutes_A;c__Clostridia;o__Lachnospirales;f__Lachnospiraceae;g__Dorea;s__Dorea formicigenerans
Hs_bin115	d__Bacteria;p__Firmicutes_A;c__Clostridia;o__Oscillospirales;f__Acutalibacteraceae;g__CAG-177;s__CAG-177 sp003514385
Hs_bin116	d__Bacteria;p__Bacteroidota;c__Bacteroidia;o__Bacteroidales;f__Bacteroidaceae;g__Bacteroides;s__Bacteroides stercoris
Hs_bin117	d__Bacteria;p__Firmicutes_A;c__Clostridia;o__Lachnospirales;f__Lachnospiraceae;g__Dorea;s__Dorea longicatena
Hs_bin118	d__Bacteria;p__Cyanobacteria;c__Vampirovibrionia;o__Gastranaerophilales;f__Gastranaerophilaceae;g__Zag1;s__Zag1 sp000437435
Hs_bin119	d__Bacteria;p__Firmicutes_C;c__Negativicutes;o__Acidaminococcales;f__Acidaminococcaceae;g__Acidaminococcus;s__Acidaminococcus fermentans
Hs_bin120	d__Bacteria;p__Bacteroidota;c__Bacteroidia;o__Bacteroidales;f__UBA11471;g__UBA11471;s__UBA11471 sp000434215
Hs_bin121	d__Bacteria;p__Firmicutes_A;c__Clostridia;o__Oscillospirales;f__Oscillospiraceae;g__Lawsonibacter;s__Lawsonibacter asaccharolyticus
Hs_bin122	d__Bacteria;p__Bacteroidota;c__Bacteroidia;o__Bacteroidales;f__Bacteroidaceae;g__Bacteroides;s__Bacteroides uniformis
Hs_bin123	d__Bacteria;p__Firmicutes;c__Bacilli;o__Erysipelotrichales;f__Erysipelatoclostridiaceae;g__Erysipelatoclostridium;s__Erysipelatoclostridium sp000752095
Hs_bin124	d__Bacteria;p__Firmicutes_A;c__Clostridia;o__Oscillospirales;f__Ruminococcaceae;g__Ruminococcus_D;s__Ruminococcus_D bicirculans
Hs_bin125	d__Bacteria;p__Bacteroidota;c__Bacteroidia;o__Bacteroidales;f__Marinifilaceae;g__Odoribacter;s__Odoribacter splanchnicus
Hs_bin126	d__Bacteria;p__Actinobacteriota;c__Actinomycetia;o__Actinomycetales;f__Bifidobacteriaceae;g__Bifidobacterium;s__Bifidobacterium longum
Hs_bin127	d__Bacteria;p__Firmicutes_A;c__Clostridia;o__Oscillospirales;f__Oscillospiraceae;g__CAG-83;s__CAG-83 sp000431575
Hs_bin128	d__Bacteria;p__Bacteroidota;c__Bacteroidia;o__Bacteroidales;f__Bacteroidaceae;g__Phocaeicola;s__Phocaeicola massiliensis
Hs_bin129	d__Bacteria;p__Firmicutes_A;c__Clostridia;o__Oscillospirales;f__Acutalibacteraceae;g__Eubacterium_R;s__Eubacterium_R sp000436835
Hs_bin130	d__Bacteria;p__Bacteroidota;c__Bacteroidia;o__Bacteroidales;f__Bacteroidaceae;g__Bacteroides;s__Bacteroides finegoldii
Hs_bin131	d__Bacteria;p__Firmicutes_A;c__Clostridia;o__Lachnospirales;f__Lachnospiraceae;g__Butyrivibrio_A;s__Butyrivibrio_A sp000431815
Hs_bin132	d__Bacteria;p__Firmicutes_A;c__Clostridia;o__Lachnospirales;f__Lachnospiraceae;g__Eubacterium_G;s__Eubacterium_G ventriosum
Hs_bin133	d__Bacteria;p__Proteobacteria;c__Alphaproteobacteria;o__RF32;f__CAG-239;g__CAG-267;s__CAG-267 sp001917135
Hs_bin134	d__Bacteria;p__Firmicutes_A;c__Clostridia;o__Oscillospirales;f__Oscillospiraceae;g__ER4;s__ER4 sp000765235
Hs_bin135	d__Bacteria;p__Bacteroidota;c__Bacteroidia;o__Bacteroidales;f__Muribaculaceae;g__CAG-873;s__CAG-873 sp900550395
Hs_bin136	d__Bacteria;p__Firmicutes_A;c__Clostridia_A;o__Christensenellales;f__CAG-74;g__UBA11524;s__UBA11524 sp000437595
Hs_bin137	d__Bacteria;p__Firmicutes_A;c__Clostridia;o__Oscillospirales;f__Oscillospiraceae;g__ER4;s__ER4 sp900317525
Hs_bin138	d__Bacteria;p__Firmicutes_A;c__Clostridia;o__Lachnospirales;f__Lachnospiraceae;g__Agathobacter;s__Agathobacter rectalis
Hs_bin139	d__Bacteria;p__Proteobacteria;c__Gammaproteobacteria;o__Burkholderiales;f__Burkholderiaceae;g__Sutterella;s__Sutterella wadsworthensis_A
Hs_bin140	d__Bacteria;p__Proteobacteria;c__Gammaproteobacteria;o__Burkholderiales;f__Burkholderiaceae;g__Duodenibacillus;s__Duodenibacillus massiliensis
Hs_bin141	d__Bacteria;p__Firmicutes_A;c__Clostridia;o__Oscillospirales;f__Oscillospiraceae;g__F23-B02;s__F23-B02 sp001916715
Hs_bin142	d__Bacteria;p__Bacteroidota;c__Bacteroidia;o__Bacteroidales;f__Bacteroidaceae;g__Prevotella;s__Prevotella sp001275135
Hs_bin143	d__Bacteria;p__Firmicutes_A;c__Clostridia;o__Lachnospirales;f__Lachnospiraceae;g__Blautia_A;s__Blautia_A sp900066165
Hs_bin144	d__Bacteria;p__Bacteroidota;c__Bacteroidia;o__Bacteroidales;f__Bacteroidaceae;g__Paraprevotella;s__Paraprevotella clara
Hs_bin145	d__Bacteria;p__Bacteroidota;c__Bacteroidia;o__Bacteroidales;f__Tannerellaceae;g__Parabacteroides;s__Parabacteroides distasonis
Hs_bin146	d__Bacteria;p__Firmicutes_A;c__Clostridia_A;o__Christensenellales;f__CAG-138;g__Phil1;s__Phil1 sp001940855
Hs_bin147	d__Bacteria;p__Firmicutes_A;c__Clostridia;o__Lachnospirales;f__Lachnospiraceae;g__Eubacterium_I;s__Eubacterium_I ramulus
Hs_bin148	d__Bacteria;p__Firmicutes_A;c__Clostridia;o__Lachnospirales;f__Lachnospiraceae;g__Lachnospira;s__Lachnospira rogosae
Hs_bin149	d__Bacteria;p__Firmicutes_C;c__Negativicutes;o__Acidaminococcales;f__Acidaminococcaceae;g__Phascolarctobacterium;s__Phascolarctobacterium sp000436095
Hs_bin150	d__Bacteria;p__Bacteroidota;c__Bacteroidia;o__Bacteroidales;f__Bacteroidaceae;g__Bacteroides;s__Bacteroides salyersiae
Hs_bin151	d__Bacteria;p__Firmicutes_A;c__Clostridia;o__Lachnospirales;f__Lachnospiraceae;g__Blautia_A;s__Blautia_A obeum
Hs_bin152	d__Bacteria;p__Firmicutes_A;c__Clostridia;o__Lachnospirales;f__Lachnospiraceae;g__Mediterraneibacter;s__Mediterraneibacter faecis
Hs_bin154	d__Bacteria;p__Firmicutes;c__Bacilli;o__RF39;f__CAG-1000;g__CAG-460;s__CAG-460 sp900544625
Hs_bin155	d__Bacteria;p__Proteobacteria;c__Gammaproteobacteria;o__Burkholderiales;f__Burkholderiaceae;g__Sutterella;s__
Hs_bin156	d__Bacteria;p__Firmicutes_A;c__Clostridia;o__Lachnospirales;f__Lachnospiraceae;g__Bacteroides_F;s__Bacteroides_F pectinophilus
Hs_bin157	d__Bacteria;p__Firmicutes_A;c__Clostridia;o__Lachnospirales;f__Lachnospiraceae;g__Mediterraneibacter;s__Mediterraneibacter torques
Hs_bin158	d__Bacteria;p__Firmicutes_A;c__Clostridia;o__Lachnospirales;f__Lachnospiraceae;g__Anaerostipes;s__Anaerostipes hadrus
Hs_bin159	d__Bacteria;p__Firmicutes_A;c__Clostridia;o__TANB77;f__CAG-508;g__CAG-269;s__CAG-269 sp001916055
Hs_bin160	d__Bacteria;p__Bacteroidota;c__Bacteroidia;o__Bacteroidales;f__Rikenellaceae;g__Alistipes;s__Alistipes sp000434235
Hs_bin161	d__Bacteria;p__Firmicutes_A;c__Clostridia;o__Lachnospirales;f__Lachnospiraceae;g__KLE1615;s__KLE1615 sp900066985
Hs_bin162	d__Bacteria;p__Firmicutes_A;c__Clostridia;o__Oscillospirales;f__Ruminococcaceae;g__Negativibacillus;s__Negativibacillus sp000435195
Hs_bin163	d__Bacteria;p__Firmicutes_A;c__Clostridia;o__Lachnospirales;f__Lachnospiraceae;g__Blautia_A;s__Blautia_A sp900066355
Hs_bin164	d__Bacteria;p__Firmicutes_A;c__Clostridia;o__Oscillospirales;f__Oscillospiraceae;g__CAG-110;s__CAG-110 sp003525905
Hs_bin165	d__Bacteria;p__Firmicutes;c__Bacilli;o__Erysipelotrichales;f__Erysipelotrichaceae;g__Holdemanella;s__
Hs_bin166	d__Bacteria;p__Firmicutes_A;c__Clostridia;o__Peptostreptococcales;f__Anaerovoracaceae;g__Mogibacterium;s__Mogibacterium sp002299625
Hs_Hbin3	d__Bacteria;p__Firmicutes_A;c__Clostridia;o__TANB77;f__CAG-508;g__CAG-273;s__CAG-273 sp000437855
Hs_Hbin4	d__Bacteria;p__Bacteroidota;c__Bacteroidia;o__Bacteroidales;f__Rikenellaceae;g__Alistipes_A;s__Alistipes_A indistinctus
Hs_Hbin6	d__Bacteria;p__Firmicutes_A;c__Clostridia;o__Lachnospirales;f__Lachnospiraceae;g__COE1;s__COE1 sp001916965
Hs_Hbin7	d__Bacteria;p__Firmicutes_C;c__Negativicutes;o__Veillonellales;f__Veillonellaceae;g__Veillonella_A;s__Veillonella_A magna
Hs_Hbin8	d__Bacteria;p__Firmicutes_A;c__Clostridia;o__Lachnospirales;f__Lachnospiraceae;g__TF01-11;s__TF01-11 sp001916135
Hs_Hbin9	d__Bacteria;p__Proteobacteria;c__Gammaproteobacteria;o__Burkholderiales;f__Burkholderiaceae;g__Mesosutterella;s__Mesosutterella multiformis
Hs_Hbin10	d__Bacteria;p__Bacteroidota;c__Bacteroidia;o__Bacteroidales;f__Muribaculaceae;g__Paramuribaculum;s__Paramuribaculum sp000431155
Hs_Hbin11	d__Bacteria;p__Firmicutes_A;c__Clostridia;o__Lachnospirales;f__Lachnospiraceae;g__Bariatricus;s__
Hs_Hbin13	d__Bacteria;p__Actinobacteriota;c__Actinomycetia;o__Actinomycetales;f__Bifidobacteriaceae;g__Bifidobacterium;s__Bifidobacterium dentium
Hs_Hbin15	d__Bacteria;p__Firmicutes_A;c__Clostridia;o__Lachnospirales;f__Lachnospiraceae;g__Eubacterium_I;s__Eubacterium_I ramulus_A
Hs_Hbin17	d__Bacteria;p__Firmicutes_A;c__Clostridia;o__Oscillospirales;f__Ruminococcaceae;g__Ruminococcus_C;s__Ruminococcus_C sp000980705
Hs_Hbin19	d__Bacteria;p__Firmicutes_A;c__Clostridia;o__Lachnospirales;f__Lachnospiraceae;g__CAG-81;s__CAG-81 sp900066535
Hs_Hbin22	d__Bacteria;p__Bacteroidota;c__Bacteroidia;o__Bacteroidales;f__Bacteroidaceae;g__Bacteroides;s__
Hs_Hbin27	d__Bacteria;p__Firmicutes_A;c__Clostridia;o__Lachnospirales;f__Lachnospiraceae;g__Lachnospira;s__Lachnospira sp900316325
Hs_Hbin31	d__Bacteria;p__Bacteroidota;c__Bacteroidia;o__Bacteroidales;f__Bacteroidaceae;g__Bacteroides;s__Bacteroides nordii
Hs_Hbin32	d__Bacteria;p__Firmicutes_A;c__Clostridia;o__Oscillospirales;f__Acutalibacteraceae;g__Clostridium_A;s__Clostridium_A leptum
Hs_Hbin33	d__Bacteria;p__Firmicutes_A;c__Clostridia;o__Oscillospirales;f__Oscillospiraceae;g__CAG-110;s__CAG-110 sp900540635
Hs_Hbin36	d__Bacteria;p__Firmicutes_A;c__Clostridia;o__Oscillospirales;f__Ruminococcaceae;g__Faecalibacterium;s__Faecalibacterium prausnitzii_E
Hs_Hbin38	d__Bacteria;p__Firmicutes_A;c__Clostridia;o__Oscillospirales;f__Oscillospiraceae;g__CAG-83;s__CAG-83 sp900545585
Hs_Hbin39	d__Bacteria;p__Firmicutes_A;c__Clostridia;o__Oscillospirales;f__Acutalibacteraceae;g__UMGS856;s__UMGS856 sp900546265
Hs_Hbin40	d__Bacteria;p__Firmicutes_A;c__Clostridia;o__Lachnospirales;f__Lachnospiraceae;g__Blautia;s__Blautia hansenii
Hs_Hbin41	d__Bacteria;p__Firmicutes_A;c__Clostridia;o__Oscillospirales;f__Oscillospiraceae;g__CAG-110;s__CAG-110 sp900544405
Hs_Hbin45	d__Bacteria;p__Firmicutes;c__Bacilli;o__RF39;f__CAG-302;g__CAG-302;s__CAG-302 sp000431795
Hs_Hbin46	d__Bacteria;p__Firmicutes_A;c__Clostridia;o__Lachnospirales;f__Lachnospiraceae;g__Hungatella_A;s__Hungatella_A sp003478355
Hs_Hbin49	d__Bacteria;p__Firmicutes_A;c__Clostridia;o__Lachnospirales;f__Lachnospiraceae;g__Blautia;s__Blautia coccoides
Hs_Hbin50	d__Bacteria;p__Firmicutes_A;c__Clostridia;o__Lachnospirales;f__Lachnospiraceae;g__Eisenbergiella;s__Eisenbergiella tayi
Hs_Hbin52	d__Bacteria;p__Firmicutes_A;c__Clostridia;o__Lachnospirales;f__Lachnospiraceae;g__CAG-81;s__CAG-81 sp000435795
Hs_Hbin54	d__Bacteria;p__Firmicutes;c__Bacilli;o__Erysipelotrichales;f__Erysipelotrichaceae;g__Longicatena;s__Longicatena innocuum
Hs_Hbin55	d__Bacteria;p__Firmicutes_A;c__Clostridia;o__Oscillospirales;f__Oscillospiraceae;g__CAG-110;s__CAG-110 sp900546415
Hs_Hbin56	d__Bacteria;p__Firmicutes;c__Bacilli;o__Lactobacillales;f__Lactobacillaceae;g__Limosilactobacillus;s__Limosilactobacillus fermentum
Hs_Hbin57	d__Bacteria;p__Firmicutes_C;c__Negativicutes;o__Acidaminococcales;f__Acidaminococcaceae;g__Acidaminococcus;s__Acidaminococcus provencensis
Hs_Hbin58	d__Bacteria;p__Firmicutes_A;c__Clostridia;o__Lachnospirales;f__Lachnospiraceae;g__Lachnospira;s__Lachnospira sp000436475
Hs_Hbin59	d__Bacteria;p__Fusobacteriota;c__Fusobacteriia;o__Fusobacteriales;f__Fusobacteriaceae;g__Fusobacterium_A;s__Fusobacterium_A mortiferum
Hs_Hbin61	d__Bacteria;p__Firmicutes_A;c__Clostridia;o__Lachnospirales;f__Lachnospiraceae;g__Hungatella;s__Hungatella effluvii
Hs_Hbin62	d__Bacteria;p__Firmicutes_A;c__Clostridia;o__Oscillospirales;f__Oscillospiraceae;g__Oscillibacter;s__
Hs_Hbin64	d__Bacteria;p__Firmicutes_A;c__Clostridia;o__Lachnospirales;f__Lachnospiraceae;g__Butyrivibrio_A;s__Butyrivibrio_A sp900543865
Hs_Hbin66	d__Bacteria;p__Bacteroidota;c__Bacteroidia;o__Bacteroidales;f__Bacteroidaceae;g__UBA6398;s__UBA6398 sp900550635
Hs_Hbin68	d__Bacteria;p__Firmicutes;c__Bacilli;o__RF39;f__CAG-433;g__CAG-594;s__
Hs_Hbin70	d__Bacteria;p__Firmicutes_A;c__Clostridia;o__Lachnospirales;f__Lachnospiraceae;g__CAG-45;s__CAG-45 sp900066395
Hs_Hbin72	d__Bacteria;p__Desulfobacterota;c__Desulfovibrionia;o__Desulfovibrionales;f__Desulfovibrionaceae;g__Bilophila;s__
Hs_Hbin76	d__Bacteria;p__Firmicutes_A;c__Clostridia;o__TANB77;f__CAG-508;g__CAG-452;s__CAG-452 sp000434035
Hs_Hbin77	d__Bacteria;p__Firmicutes;c__Bacilli;o__Erysipelotrichales;f__Erysipelatoclostridiaceae;g__Erysipelatoclostridium;s__Erysipelatoclostridium ramosum
Hs_Hbin78	d__Bacteria;p__Bacteroidota;c__Bacteroidia;o__Bacteroidales;f__Bacteroidaceae;g__Bacteroides;s__Bacteroides clarus
Hs_Hbin79	d__Bacteria;p__Proteobacteria;c__Gammaproteobacteria;o__Enterobacterales;f__Enterobacteriaceae;g__Klebsiella;s__Klebsiella pneumoniae
Hs_Hbin80	d__Bacteria;p__Desulfobacterota;c__Desulfovibrionia;o__Desulfovibrionales;f__Desulfovibrionaceae;g__Bilophila;s__Bilophila wadsworthia
Hs_Hbin82	d__Bacteria;p__Bacteroidota;c__Bacteroidia;o__Bacteroidales;f__Bacteroidaceae;g__Bacteroides;s__Bacteroides fragilis
Hs_Hbin83	d__Bacteria;p__Firmicutes_C;c__Negativicutes;o__Acidaminococcales;f__Acidaminococcaceae;g__Acidaminococcus;s__Acidaminococcus intestini
Hs_Hbin85	d__Bacteria;p__Firmicutes_C;c__Negativicutes;o__Veillonellales;f__Dialisteraceae;g__Allisonella;s__Allisonella histaminiformans
Hs_Hbin88	d__Bacteria;p__Firmicutes_C;c__Negativicutes;o__Selenomonadales;f__Selenomonadaceae;g__Anaerovibrio;s__Anaerovibrio sp900548165
Hs_Hbin89	d__Bacteria;p__Bacteroidota;c__Bacteroidia;o__Bacteroidales;f__Muribaculaceae;g__UBA7173;s__UBA7173 sp900545955
Hs_Hbin91	d__Bacteria;p__Firmicutes;c__Bacilli;o__Erysipelotrichales;f__Erysipelatoclostridiaceae;g__Coprobacillus;s__Coprobacillus cateniformis
Hs_Hbin95	d__Bacteria;p__Firmicutes_A;c__Clostridia;o__Lachnospirales;f__Lachnospiraceae;g__Eubacterium_G;s__Eubacterium_G sp000434315
Hs_Hbin96	d__Bacteria;p__Firmicutes_A;c__Clostridia;o__Lachnospirales;f__Lachnospiraceae;g__Blautia_A;s__Blautia_A sp000436615
Hs_Hbin99	d__Bacteria;p__Firmicutes_A;c__Clostridia;o__Oscillospirales;f__Oscillospiraceae;g__Lawsonibacter;s__Lawsonibacter sp900066825
Hs_Hbin100	d__Bacteria;p__Bacteroidota;c__Bacteroidia;o__Bacteroidales;f__Bacteroidaceae;g__Phocaeicola;s__
Hs_Hbin101	d__Bacteria;p__Firmicutes_A;c__Clostridia;o__Lachnospirales;f__Lachnospiraceae;g__Blautia_A;s__Blautia_A sp003471165
Hs_Hbin105	d__Bacteria;p__Desulfobacterota;c__Desulfovibrionia;o__Desulfovibrionales;f__Desulfovibrionaceae;g__Desulfovibrio;s__Desulfovibrio piger
Hs_Hbin106	d__Bacteria;p__Firmicutes_A;c__Clostridia;o__Lachnospirales;f__Lachnospiraceae;g__AM51-8;s__AM51-8 sp003478275
Hs_Hbin108	d__Bacteria;p__Bacteroidota;c__Bacteroidia;o__Bacteroidales;f__Bacteroidaceae;g__Bacteroides;s__Bacteroides cellulosilyticus
Hs_Hbin109	d__Bacteria;p__Bacteroidota;c__Bacteroidia;o__Bacteroidales;f__Bacteroidaceae;g__Phocaeicola;s__
Hs_Hbin111	d__Bacteria;p__Firmicutes_C;c__Negativicutes;o__Veillonellales;f__Megasphaeraceae;g__Megasphaera;s__Megasphaera stantonii
Hs_Hbin112	d__Bacteria;p__Firmicutes_C;c__Negativicutes;o__Veillonellales;f__Veillonellaceae;g__Veillonella;s__Veillonella atypica
Hs_Hbin114	d__Bacteria;p__Firmicutes_A;c__Clostridia;o__Lachnospirales;f__Lachnospiraceae;g__Dorea;s__Dorea sp000509125
Hs_Hbin119	d__Bacteria;p__Firmicutes_A;c__Clostridia;o__Lachnospirales;f__Lachnospiraceae;g__Blautia_A;s__Blautia_A massiliensis
Hs_Hbin120	d__Bacteria;p__Verrucomicrobiota;c__Verrucomicrobiae;o__Verrucomicrobiales;f__Akkermansiaceae;g__Akkermansia;s__Akkermansia muciniphila_B
Hs_Hbin121	d__Bacteria;p__Firmicutes;c__Bacilli;o__Lactobacillales;f__Lactobacillaceae;g__Lactobacillus;s__Lactobacillus paragasseri
Hs_Hbin123	d__Bacteria;p__Firmicutes_A;c__Clostridia;o__Oscillospirales;f__Oscillospiraceae;g__CAG-83;s__CAG-83 sp003539495
Hs_Hbin124	d__Bacteria;p__Firmicutes;c__Bacilli;o__Lactobacillales;f__Streptococcaceae;g__Streptococcus;s__Streptococcus infantarius
Hs_Hbin125	d__Bacteria;p__Bacteroidota;c__Bacteroidia;o__Bacteroidales;f__Muribaculaceae;g__CAG-1031;s__CAG-1031 sp000431215
Hs_Hbin126	d__Bacteria;p__Firmicutes_A;c__Clostridia;o__Peptostreptococcales;f__Anaerovoracaceae;g__Emergencia;s__Emergencia timonensis
Hs_Hbin131	d__Bacteria;p__Fusobacteriota;c__Fusobacteriia;o__Fusobacteriales;f__Fusobacteriaceae;g__Fusobacterium_A;s__Fusobacterium_A varium
Hs_Hbin133	d__Bacteria;p__Firmicutes_A;c__Clostridia;o__Lachnospirales;f__Lachnospiraceae;g__Enterocloster;s__Enterocloster sp900541315
Hs_Hbin135	d__Bacteria;p__Actinobacteriota;c__Coriobacteriia;o__Coriobacteriales;f__Coriobacteriaceae;g__Collinsella;s__Collinsella tanakaei
Hs_Hbin137	d__Bacteria;p__Bacteroidota;c__Bacteroidia;o__Bacteroidales;f__Coprobacteraceae;g__Coprobacter;s__Coprobacter fastidiosus
Hs_Hbin138	d__Bacteria;p__Firmicutes_A;c__Clostridia;o__Oscillospirales;f__Ruminococcaceae;g__Gemmiger;s__Gemmiger sp900540595
Hs_Hbin139	d__Bacteria;p__Firmicutes_A;c__Clostridia;o__Lachnospirales;f__Lachnospiraceae;g__CAG-81;s__
Hs_Hbin140	d__Bacteria;p__Firmicutes_A;c__Clostridia;o__Oscillospirales;f__Ruminococcaceae;g__Negativibacillus;s__Negativibacillus massiliensis
Hs_Hbin141	d__Bacteria;p__Proteobacteria;c__Gammaproteobacteria;o__Burkholderiales;f__Burkholderiaceae;g__Parasutterella;s__Parasutterella excrementihominis
Hs_Hbin142	d__Bacteria;p__Firmicutes_A;c__Clostridia;o__Lachnospirales;f__Lachnospiraceae;g__Schaedlerella;s__Schaedlerella glycyrrhizinilyticum
Hs_Hbin143	d__Bacteria;p__Firmicutes;c__Bacilli;o__Lactobacillales;f__Lactobacillaceae;g__Limosilactobacillus;s__Limosilactobacillus mucosae
Hs_Hbin144	d__Bacteria;p__Firmicutes_A;c__Clostridia;o__Oscillospirales;f__Oscillospiraceae;g__CAG-83;s__CAG-83 sp001916855
Hs_Hbin146	d__Bacteria;p__Firmicutes;c__Bacilli;o__Erysipelotrichales;f__Erysipelotrichaceae;g__Holdemanella;s__Holdemanella biformis
Hs_Hbin147	d__Bacteria;p__Firmicutes_A;c__Clostridia;o__Lachnospirales;f__Lachnospiraceae;g__UBA9502;s__UBA9502 sp003478505
Hs_Hbin148	d__Bacteria;p__Firmicutes_A;c__Clostridia;o__Lachnospirales;f__Lachnospiraceae;g__Enterocloster;s__Enterocloster aldenensis
Hs_Hbin152	d__Bacteria;p__Firmicutes_A;c__Clostridia;o__Lachnospirales;f__Lachnospiraceae;g__Faecalimonas;s__Faecalimonas nexilis
Hs_Hbin153	d__Bacteria;p__Firmicutes_A;c__Clostridia;o__Oscillospirales;f__Oscillospiraceae;g__CAG-103;s__CAG-103 sp900543625
Hs_Hbin154	d__Bacteria;p__Firmicutes_A;c__Clostridia;o__Oscillospirales;f__Ruminococcaceae;g__Ruthenibacterium;s__Ruthenibacterium lactatiformans
Hs_Hbin157	d__Bacteria;p__Bacteroidota;c__Bacteroidia;o__Bacteroidales;f__Marinifilaceae;g__Butyricimonas;s__Butyricimonas virosa
Hs_Hbin159	d__Bacteria;p__Firmicutes_A;c__Clostridia;o__Oscillospirales;f__Oscillospiraceae;g__CAG-170;s__CAG-170 sp900553545
Hs_Hbin162	d__Bacteria;p__Actinobacteriota;c__Coriobacteriia;o__Coriobacteriales;f__Eggerthellaceae;g__Eggerthella;s__Eggerthella lenta
Hs_Hbin163	d__Bacteria;p__Bacteroidota;c__Bacteroidia;o__Bacteroidales;f__Bacteroidaceae;g__Prevotella;s__
Hs_Hbin165	d__Bacteria;p__Actinobacteriota;c__Coriobacteriia;o__Coriobacteriales;f__Coriobacteriaceae;g__Collinsella;s__Collinsella intestinalis
Hs_Hbin167	d__Bacteria;p__Bacteroidota;c__Bacteroidia;o__Bacteroidales;f__Bacteroidaceae;g__Prevotella;s__Prevotella sp900543975
Hs_Hbin168	d__Bacteria;p__Firmicutes_A;c__Clostridia;o__Lachnospirales;f__Lachnospiraceae;g__Sellimonas;s__Sellimonas intestinalis
Hs_Hbin169	d__Bacteria;p__Firmicutes_A;c__Clostridia;o__Lachnospirales;f__Lachnospiraceae;g__Blautia_A;s__Blautia_A sp900066145
Hs_Hbin170	d__Bacteria;p__Firmicutes_A;c__Clostridia;o__Lachnospirales;f__Anaerotignaceae;g__Anaerotignum;s__Anaerotignum sp001304995
Hs_Hbin172	d__Bacteria;p__Firmicutes_A;c__Clostridia;o__Lachnospirales;f__Anaerotignaceae;g__UMGS1670;s__
Hs_Hbin173	d__Bacteria;p__Firmicutes_A;c__Clostridia;o__Lachnospirales;f__Lachnospiraceae;g__Enterocloster;s__Enterocloster bolteae
Hs_Hbin174	d__Bacteria;p__Firmicutes_A;c__Clostridia;o__TANB77;f__CAG-508;g__CAG-269;s__CAG-269 sp000437215
Hs_Hbin176	d__Bacteria;p__Firmicutes_A;c__Clostridia;o__Lachnospirales;f__Lachnospiraceae;g__CAG-81;s__
Hs_Hbin177	d__Bacteria;p__Firmicutes;c__Bacilli;o__Erysipelotrichales;f__Erysipelotrichaceae;g__Faecalitalea;s__Faecalitalea cylindroides
Hs_Hbin179	d__Bacteria;p__Firmicutes_A;c__Clostridia;o__Oscillospirales;f__Ruminococcaceae;g__Faecalibacterium;s__Faecalibacterium sp900539945
Hs_Hbin180	d__Bacteria;p__Firmicutes;c__Bacilli;o__Lactobacillales;f__Streptococcaceae;g__Streptococcus;s__Streptococcus gordonii
Hs_Hbin181	d__Bacteria;p__Firmicutes;c__Bacilli;o__Lactobacillales;f__Lactobacillaceae;g__Weissella;s__Weissella confusa
Hs_Hbin182	d__Bacteria;p__Bacteroidota;c__Bacteroidia;o__Bacteroidales;f__Rikenellaceae;g__Alistipes_A;s__Alistipes_A sp900240235
Hs_Hbin183	d__Bacteria;p__Firmicutes_A;c__Clostridia;o__Oscillospirales;f__Ruminococcaceae;g__Gemmiger;s__Gemmiger sp900539695
Hs_Hbin184	d__Bacteria;p__Bacteroidota;c__Bacteroidia;o__Bacteroidales;f__Bacteroidaceae;g__Phocaeicola;s__Phocaeicola coprocola
Hs_Hbin186	d__Bacteria;p__Bacteroidota;c__Bacteroidia;o__Bacteroidales;f__Bacteroidaceae;g__Bacteroides;s__Bacteroides intestinalis
Hs_Hbin191	d__Bacteria;p__Firmicutes_A;c__Clostridia;o__Lachnospirales;f__Lachnospiraceae;g__Dorea;s__Dorea sp900066555
Hs_Hbin195	d__Bacteria;p__Firmicutes_A;c__Clostridia;o__Oscillospirales;f__Ruminococcaceae;g__Ruminococcus_C;s__Ruminococcus_C sp000437175
Hs_Hbin198	d__Bacteria;p__Firmicutes_A;c__Clostridia;o__Lachnospirales;f__Lachnospiraceae;g__Coprococcus;s__Coprococcus sp900066115
Hs_Hbin200	d__Bacteria;p__Firmicutes_A;c__Clostridia;o__Oscillospirales;f__Ruminococcaceae;g__Ruminococcus_C;s__Ruminococcus_C callidus
Hs_Hbin202	d__Bacteria;p__Firmicutes_A;c__Clostridia;o__Oscillospirales;f__Oscillospiraceae;g__CAG-170;s__CAG-170 sp000436735
Hs_Hbin204	d__Bacteria;p__Firmicutes_A;c__Clostridia;o__Lachnospirales;f__Lachnospiraceae;g__Enterocloster;s__Enterocloster citroniae
Hs_Hbin205	d__Bacteria;p__Bacteroidota;c__Bacteroidia;o__Bacteroidales;f__Bacteroidaceae;g__Prevotella;s__Prevotella sp000834015
Hs_Hbin206	d__Bacteria;p__Firmicutes_A;c__Clostridia;o__Oscillospirales;f__Ruminococcaceae;g__Anaerotruncus;s__Anaerotruncus colihominis
Hs_Hbin208	d__Bacteria;p__Firmicutes;c__Bacilli;o__Lactobacillales;f__Lactobacillaceae;g__Ligilactobacillus;s__Ligilactobacillus salivarius
Hs_Hbin209	d__Bacteria;p__Proteobacteria;c__Gammaproteobacteria;o__Burkholderiales;f__Burkholderiaceae;g__Sutterella;s__Sutterella sp900543805
Hs_Hbin210	d__Bacteria;p__Firmicutes_A;c__Clostridia;o__Oscillospirales;f__Acutalibacteraceae;g__UMGS1071;s__UMGS1071 sp900542375
Hs_Hbin213	d__Bacteria;p__Firmicutes_C;c__Negativicutes;o__Veillonellales;f__Dialisteraceae;g__Dialister;s__Dialister sp900343095
Hs_Hbin214	d__Bacteria;p__Firmicutes_C;c__Negativicutes;o__Acidaminococcales;f__Acidaminococcaceae;g__Phascolarctobacterium_A;s__Phascolarctobacterium_A sp900553055
Hs_Hbin217	d__Bacteria;p__Firmicutes;c__Bacilli;o__Erysipelotrichales;f__Erysipelatoclostridiaceae;g__Erysipelatoclostridium;s__Erysipelatoclostridium sp003024675
Hs_Hbin219	d__Bacteria;p__Bacteroidota;c__Bacteroidia;o__Bacteroidales;f__Tannerellaceae;g__Parabacteroides;s__Parabacteroides goldsteinii
Hs_Hbin221	d__Bacteria;p__Firmicutes_C;c__Negativicutes;o__Veillonellales;f__Megasphaeraceae;g__Megasphaera;s__Megasphaera sp000417505
Hs_Hbin222	d__Bacteria;p__Firmicutes_A;c__Clostridia;o__Oscillospirales;f__Oscillospiraceae;g__Evtepia;s__Evtepia gabavorous
Hs_Hbin224	d__Bacteria;p__Firmicutes_A;c__Clostridia;o__Oscillospirales;f__Oscillospiraceae;g__Flavonifractor;s__Flavonifractor plautii
Hs_Hbin225	d__Bacteria;p__Firmicutes_A;c__Clostridia;o__TANB77;f__CAG-508;g__CAG-273;s__CAG-273 sp003534295
Hs_Hbin226	d__Bacteria;p__Firmicutes_A;c__Clostridia;o__Lachnospirales;f__Lachnospiraceae;g__Faecalimonas;s__Faecalimonas umbilicata
Hs_Hbin228	d__Bacteria;p__Firmicutes_C;c__Negativicutes;o__Veillonellales;f__Megasphaeraceae;g__Anaeroglobus;s__Anaeroglobus micronuciformis
Hs_Hbin229	d__Bacteria;p__Firmicutes_A;c__Clostridia;o__Lachnospirales;f__Lachnospiraceae;g__UBA7160;s__
Hs_Hbin231	d__Bacteria;p__Firmicutes_A;c__Clostridia;o__Clostridiales;f__Clostridiaceae;g__Clostridium;s__Clostridium tertium
Hs_Hbin232	d__Bacteria;p__Firmicutes;c__Bacilli;o__Lactobacillales;f__Streptococcaceae;g__Streptococcus;s__Streptococcus pasteurianus
Hs_Hbin235	d__Bacteria;p__Bacteroidota;c__Bacteroidia;o__Bacteroidales;f__Bacteroidaceae;g__Bacteroides;s__
Hs_Hbin237	d__Bacteria;p__Actinobacteriota;c__Coriobacteriia;o__Coriobacteriales;f__Eggerthellaceae;g__CAG-1427;s__CAG-1427 sp000435475
Hs_Hbin238	d__Bacteria;p__Fusobacteriota;c__Fusobacteriia;o__Fusobacteriales;f__Fusobacteriaceae;g__Fusobacterium_A;s__Fusobacterium_A sp900543175
Hs_Hbin239	d__Bacteria;p__Firmicutes_A;c__Clostridia;o__Lachnospirales;f__Lachnospiraceae;g__UBA9502;s__UBA9502 sp900540335
Hs_Hbin241	d__Bacteria;p__Firmicutes_A;c__Clostridia;o__Oscillospirales;f__Acutalibacteraceae;g__GCA-900066995;s__GCA-900066995 sp900291955
Hs_Hbin242	d__Bacteria;p__Firmicutes_A;c__Clostridia;o__Oscillospirales;f__Oscillospiraceae;g__CAG-170;s__CAG-170 sp900549635
Hs_Hbin243	d__Bacteria;p__Actinobacteriota;c__Actinomycetia;o__Actinomycetales;f__Bifidobacteriaceae;g__Bifidobacterium;s__Bifidobacterium bifidum
Hs_Hbin245	d__Bacteria;p__Firmicutes_A;c__Clostridia;o__Oscillospirales;f__Oscillospiraceae;g__;s__
Hs_Hbin246	d__Bacteria;p__Proteobacteria;c__Gammaproteobacteria;o__Enterobacterales;f__Succinivibrionaceae;g__Succinatimonas;s__Succinatimonas hippei
Hs_Hbin247	d__Bacteria;p__Bacteroidota;c__Bacteroidia;o__Bacteroidales;f__Rikenellaceae;g__Alistipes_A;s__Alistipes_A sp900539755
Hs_Hbin248	d__Bacteria;p__Bacteroidota;c__Bacteroidia;o__Bacteroidales;f__Bacteroidaceae;g__Phocaeicola;s__Phocaeicola sp900541515
Hs_Hbin250	d__Bacteria;p__Bacteroidota;c__Bacteroidia;o__Bacteroidales;f__Bacteroidaceae;g__Prevotella;s__Prevotella sp000434515
Hs_Hbin253	d__Bacteria;p__Fusobacteriota;c__Fusobacteriia;o__Fusobacteriales;f__Fusobacteriaceae;g__Fusobacterium_A;s__Fusobacterium_A sp900549465
Hs_Hbin254	d__Bacteria;p__Firmicutes_A;c__Clostridia;o__Oscillospirales;f__Acutalibacteraceae;g__Ruminococcus_E;s__Ruminococcus_E sp003438075
Hs_Hbin256	d__Bacteria;p__Bacteroidota;c__Bacteroidia;o__Bacteroidales;f__Rikenellaceae;g__Alistipes_A;s__Alistipes_A ihumii
Hs_Hbin257	d__Bacteria;p__Firmicutes_C;c__Negativicutes;o__Acidaminococcales;f__Acidaminococcaceae;g__Phascolarctobacterium;s__Phascolarctobacterium sp900545535
Hs_Hbin258	d__Bacteria;p__Firmicutes_A;c__Clostridia;o__Lachnospirales;f__Lachnospiraceae;g__Enterocloster;s__Enterocloster asparagiformis
Hs_Hbin261	d__Bacteria;p__Bacteroidota;c__Bacteroidia;o__Bacteroidales;f__Bacteroidaceae;g__Prevotella;s__Prevotella sp000434975
Hs_Hbin263	d__Bacteria;p__Actinobacteriota;c__Coriobacteriia;o__Coriobacteriales;f__Eggerthellaceae;g__Adlercreutzia;s__Adlercreutzia equolifaciens
Hs_Hbin265	d__Bacteria;p__Firmicutes_A;c__Clostridia;o__Lachnospirales;f__Lachnospiraceae;g__Lachnospira;s__Lachnospira eligens_B
Hs_Hbin266	d__Bacteria;p__Firmicutes_A;c__Clostridia;o__Lachnospirales;f__Lachnospiraceae;g__Schaedlerella;s__Schaedlerella sp900066545
Hs_Hbin268	d__Bacteria;p__Firmicutes_A;c__Clostridia;o__Lachnospirales;f__Lachnospiraceae;g__Clostridium_Q;s__Clostridium_Q symbiosum
Hs_Hbin269	d__Bacteria;p__Bacteroidota;c__Bacteroidia;o__Bacteroidales;f__Bacteroidaceae;g__Prevotella;s__Prevotella sp002251385
Hs_Hbin272	d__Bacteria;p__Firmicutes_C;c__Negativicutes;o__Veillonellales;f__Dialisteraceae;g__Dialister;s__Dialister sp900538805
Hs_Hbin274	d__Bacteria;p__Bacteroidota;c__Bacteroidia;o__Bacteroidales;f__Bacteroidaceae;g__Prevotella;s__
Hs_Hbin277	d__Bacteria;p__Firmicutes_A;c__Clostridia;o__Lachnospirales;f__Lachnospiraceae;g__Dorea;s__Dorea longicatena_B
Hs_Hbin278	d__Bacteria;p__Proteobacteria;c__Gammaproteobacteria;o__Burkholderiales;f__Burkholderiaceae;g__CAG-521;s__CAG-521 sp000437635
Hs_Hbin279	d__Bacteria;p__Firmicutes_A;c__Clostridia;o__Lachnospirales;f__Lachnospiraceae;g__Roseburia;s__Roseburia sp003470905
Hs_Hbin281	d__Bacteria;p__Firmicutes_A;c__Clostridia;o__Lachnospirales;f__Lachnospiraceae;g__UBA7182;s__UBA7182 sp003480725
Hs_Hbin283	d__Bacteria;p__Actinobacteriota;c__Actinomycetia;o__Actinomycetales;f__Bifidobacteriaceae;g__Bifidobacterium;s__Bifidobacterium breve
Hs_Hbin287	d__Bacteria;p__Firmicutes_A;c__Clostridia_A;o__Christensenellales;f__CAG-74;g__SFFH01;s__SFFH01 sp900542395
Hs_Hbin290	d__Bacteria;p__Firmicutes_A;c__Clostridia;o__Lachnospirales;f__Lachnospiraceae;g__Coprococcus;s__Coprococcus sp000433075
Hs_Hbin297	d__Bacteria;p__Firmicutes_A;c__Clostridia;o__TANB77;f__CAG-508;g__CAG-245;s__CAG-245 sp000435175

## Sheet: Table S6
Table S6. The explored SMBGs
MAG	Region	Type of SMBGs	Known BGC	Start	End	Size	Genes
Mm_bin100	r24c1	cyclic-lactone-autoinducer	BGC0000540.5	1	11774	11774	12
Mm_bin100	r39c1	terpene-precursor	BGC0002309.2	1	9937	9937	10
Mm_bin101	r55c1	cyclic-lactone-autoinducer	BGC0002254.3	1	5380	5380	6
Mm_bin102	r1c1	terpene-precursor	BGC0000677.5	1	12643	12643	15
Mm_bin102	r7c1	arylpolyene	BGC0001244.3	1	17084	17084	16
Mm_bin102	r98c1	arylpolyene	BGC0000838.3	1	5559	5559	7
Mm_bin102	r223c1	RRE-containing		1	2434	2434	3
Mm_bin102	r224c1	arylpolyene	BGC0000838.3	1	2419	2419	3
Mm_bin103	r25c1	ranthipeptide	BGC0002306.2	1	10973	10973	8
Mm_bin103	r32c1	betalactone		1	10102	10102	11
Mm_bin103	r99c1	NRPS-like		1	6233	6233	9
Mm_bin103	r179c1	terpene-precursor	BGC0002397.2	1	3880	3880	6
Mm_bin103	r334c1	RRE-containing		1	1622	1622	3
Mm_bin105	r5c1	NRPS-like	BGC0000273.5	2909	25202	22294	17
Mm_bin105	r7c1	RRE-containing	BGC0000278.3	7565	24092	16528	15
Mm_bin105	r25c1	RRE-containing	BGC0002300.2	1	13900	13900	10
Mm_bin105	r48c1	terpene-precursor	BGC0002397.2	1	9309	9309	15
Mm_bin105	r220c1	RRE-containing	BGC0000905.5	1	2149	2149	3
Mm_bin106	r10c1	cyclic-lactone-autoinducer	BGC0002667.2	1	10923	10923	11
Mm_bin107	r1c1	arylpolyene	BGC0002276.2	1	38407	38407	38
Mm_bin107	r90c1	RiPP-like	BGC0000617.5	1	7859	7859	8
Mm_bin107	r366c1	terpene-precursor	BGC0002309.2	1	2376	2376	3
Mm_bin108	r24c1	phosphonate	BGC0000938.5	15379	23953	8575	8
Mm_bin108	r141c1	ranthipeptide	BGC0002306.2	1	4862	4862	5
Mm_bin109	r120c1	terpene-precursor	BGC0002397.2	1	4849	4849	7
Mm_bin109	r160c1	ranthipeptide	BGC0002306.2	1	4122	4122	4
Mm_bin109	r262c1	RRE-containing		1	2706	2706	5
Mm_bin109	r550c1	cyclic-lactone-autoinducer		1	1034	1034	1
Mm_bin10	r28c1	terpene-precursor	BGC0002397.2	1	5210	5210	8
Mm_bin111	r11c1	terpene-precursor	BGC0002397.2	5934	21869	15936	20
Mm_bin111	r31c1	RRE-containing	BGC0001779.5	1	14960	14960	14
Mm_bin112	r69c1	terpene-precursor	BGC0002397.2	1	13071	13071	19
Mm_bin113	r3c1	arylpolyene	BGC0001244.3	1965	26387	24423	33
Mm_bin113	r30c1	terpene-precursor	BGC0001910.4	1	13717	13717	14
Mm_bin113	r35c1	cytokinin	BGC0002610.3	1	12810	12810	13
Mm_bin113	r85c1	RRE-containing	BGC0000800.5	1	8713	8713	9
Mm_bin113	r196c1	arylpolyene	BGC0000013.3	1	3857	3857	5
Mm_bin113	r227c1	arylpolyene	BGC0000838.3	1	3224	3224	4
Mm_bin114	r16c1	cyclic-lactone-autoinducer	BGC0002667.2	1	12371	12371	16
Mm_bin115	r49c1	terpene-precursor	BGC0002397.2	1	10916	10916	8
Mm_bin117	r1c1	terpene-precursor	BGC0001361.3	6309	27211	20903	25
Mm_bin117	r4c1	cyclic-lactone-autoinducer	BGC0001555.4	16574	37337	20764	14
Mm_bin117	r33c1	cyclic-lactone-autoinducer	BGC0001235.4	4755	25051	20297	18
Mm_bin117	r91c1	ranthipeptide	BGC0002306.2	1	4935	4935	5
Mm_bin118	r6c1	ranthipeptide	BGC0002306.2	4918	26553	21636	19
Mm_bin118	r90c1	terpene-precursor	BGC0002397.2	1	3825	3825	5
Mm_bin119	r101c1	terpene-precursor	BGC0000673.3	1	3740	3740	4
Mm_bin119	r104c1	RRE-containing		1	3713	3713	7
Mm_bin119	r365c1	betalactone		1	2231	2231	2
Mm_bin119	r712c1	RRE-containing		1	1747	1747	3
Mm_bin11	r2c1	terpene-precursor	BGC0002283.2	39330	49773	10444	10
Mm_bin11	r3c1	terpene-precursor	BGC0002397.2	1	10971	10971	18
Mm_bin11	r60c1	ranthipeptide	BGC0001567.4	1	10962	10962	13
Mm_bin11	r144c1	betalactone	BGC0001160.5	1	6166	6166	4
Mm_bin120	r88c1	ranthipeptide	BGC0002306.2	1	10358	10358	8
Mm_bin120	r97c1	terpene-precursor	BGC0002397.2	1	9948	9948	11
Mm_bin121	r42c1	cyclic-lactone-autoinducer	BGC0002667.2	1	9559	9559	12
Mm_bin121	r43c1	terpene-precursor	BGC0002309.2	1	9354	9354	13
Mm_bin122	r1c1	terpene-precursor	BGC0002283.2	904	21749	20846	28
Mm_bin122	r13c1	RRE-containing	BGC0002306.2	1	12740	12740	14
Mm_bin122	r324c1	RRE-containing	BGC0002306.2	1	1904	1904	3
Mm_bin123	r1c1	terpene-precursor	BGC0002397.2	20582	41472	20891	20
Mm_bin123	r53c1	terpene	BGC0001168.5	1	10152	10152	9
Mm_bin123	r119c1	terpene	BGC0000647.3	1	4604	4604	6
Mm_bin124	r12c1	hserlactone	BGC0001682.3	1640	13005	11366	9
Mm_bin125	r3c1	ranthipeptide	BGC0002306.2	1	11776	11776	8
Mm_bin125	r18c1	deazapurine	BGC0002354.4	1	11237	11237	13
Mm_bin125	r42c1	terpene-precursor	BGC0002397.2	1	8927	8927	14
Mm_bin125	r74c1	cyclic-lactone-autoinducer	BGC0002306.2	1	7344	7344	11
Mm_bin125	r368c1	terpene-precursor	BGC0002283.2	1	2679	2679	3
Mm_bin126	r102c1	ranthipeptide	BGC0002306.2	1	5396	5396	7
Mm_bin126	r204c1	terpene-precursor	BGC0002397.2	1	3145	3145	4
Mm_bin127	r78c1	arylpolyene	BGC0000836.5	1	6685	6685	10
Mm_bin128	r23c1	terpene-precursor	BGC0002397.2	1	12894	12894	15
Mm_bin128	r115c1	RRE-containing	BGC0002049.3	1	4741	4741	7
Mm_bin129	r28c1	terpene-precursor	BGC0002283.2	1	12074	12074	11
Mm_bin129	r54c1	RRE-containing	BGC0002306.2	1	10210	10210	9
Mm_bin130	r98c1	terpene		1	6590	6590	4
Mm_bin130	r275c1	terpene-precursor	BGC0002397.2	1	3020	3020	5
Mm_bin130	r392c1	ranthipeptide	BGC0002306.2	1	1828	1828	2
Mm_bin131	r101c1	cyclic-lactone-autoinducer	BGC0002254.3	1	2737	2737	5
Mm_bin132	r94c1	cyclic-lactone-autoinducer	BGC0002667.2	1	5262	5262	7
Mm_bin132	r166c1	terpene-precursor	BGC0002397.2	1	3488	3488	5
Mm_bin133	r27c1	hserlactone	BGC0001682.3	1	10369	10369	10
Mm_bin134	r86c1	RRE-containing		1	5959	5959	7
Mm_bin134	r497c1	arylpolyene	BGC0000272.3	1	1687	1687	3
Mm_bin135	r1c1	arylpolyene	BGC0002276.2	6677	47963	41287	26
Mm_bin135	r5c1	terpene-precursor	BGC0002162.3	1	11398	11398	13
Mm_bin136	r1c1	ranthipeptide	BGC0002306.2	3022	18055	15034	15
Mm_bin136	r140c1	terpene-precursor	BGC0002397.2	1	3385	3385	4
Mm_bin136	r156c1	RRE-containing		1	3178	3178	4
Mm_bin137	r91c1	RRE-containing	BGC0002306.2	1	6541	6541	9
Mm_bin138	r11c1	terpene-precursor	BGC0002397.2	14319	35155	20837	16
Mm_bin138	r14c1	lanthipeptide-class-iv	BGC0002700.2	17892	32211	14320	14
Mm_bin139	r10c1	terpene-precursor	BGC0002283.2	1357	22163	20807	29
Mm_bin139	r79c1	ranthipeptide	BGC0002306.2	1	6139	6139	8
Mm_bin13	r21c1	cyclic-lactone-autoinducer		1	13897	13897	18
Mm_bin13	r26c1	RRE-containing	BGC0001817.5	1	18762	18762	21
Mm_bin13	r49c1	terpene-precursor	BGC0002283.2	1	14100	14100	15
Mm_bin13	r53c1	cyclic-lactone-autoinducer	BGC0000488.4	1	13635	13635	20
Mm_bin13	r56c1	ranthipeptide	BGC0002306.2	1	13275	13275	11
Mm_bin141	r47c1	terpene-precursor	BGC0002397.2	4296	14591	10296	9
Mm_bin142	r32c1	RRE-containing	BGC0000727.3	4068	21783	17716	15
Mm_bin143	r17c1	arylpolyene	BGC0001258.3	1	20365	20365	27
Mm_bin143	r25c1	terpene-precursor	BGC0002162.3	3376	18196	14821	15
Mm_bin143	r142c1	phosphonate	BGC0000938.5	1	5426	5426	6
Mm_bin144	r20c1	cyclic-lactone-autoinducer		1	9054	9054	13
Mm_bin144	r72c1	ranthipeptide	BGC0002306.2	1	6496	6496	5
Mm_bin144	r120c1	terpene-precursor	BGC0002397.2	1	5164	5164	6
Mm_bin144	r145c1	cyclic-lactone-autoinducer		1	4464	4464	7
Mm_bin144	r322c1	cyclic-lactone-autoinducer		1	2462	2462	4
Mm_bin145	r4c1	RRE-containing	BGC0000741.3	16431	27114	10684	15
Mm_bin145	r44c1	NRPS-like	BGC0000871.4	1	13141	13141	10
Mm_bin145	r135c1	terpene-precursor	BGC0002397.2	1	7010	7010	9
Mm_bin145	r228c1	terpene		1	4132	4132	2
Mm_bin146	r143c1	cyclic-lactone-autoinducer	BGC0002254.3	1	3142	3142	5
Mm_bin147	r2c1	terpene-precursor	BGC0002397.2	29826	48199	18374	21
Mm_bin147	r44c1	RRE-containing	BGC0000906.3	3948	14500	10553	7
Mm_bin147	r66c1	RRE-containing		1	10685	10685	8
Mm_bin147	r76c1	betalactone	BGC0001164.3	1	9608	9608	8
Mm_bin147	r177c1	ranthipeptide	BGC0002306.2	1	2509	2509	3
Mm_bin148	r54c1	terpene-precursor	BGC0002397.2	1	11053	11053	13
Mm_bin149	r54c1	cyclic-lactone-autoinducer	BGC0002328.3	1	8099	8099	9
Mm_bin14	r11c1	terpene-precursor	BGC0002397.2	1	12613	12613	15
Mm_bin14	r59c1	RRE-containing	BGC0002306.2	1	6557	6557	9
Mm_bin14	r60c1	ranthipeptide	BGC0002306.2	1	6536	6536	7
Mm_bin151	r9c1	terpene-precursor	BGC0000501.3	7891	28787	20897	19
Mm_bin151	r61c1	ranthipeptide	BGC0002306.2	1	12209	12209	12
Mm_bin151	r74c1	RRE-containing	BGC0001889.2	1	10987	10987	12
Mm_bin152	r1c1	terpene-precursor	BGC0002397.2	49839	70726	20888	25
Mm_bin152	r8c1	NRPS-like	BGC0000597.4	17135	59114	41980	39
Mm_bin152	r13c1	RRE-containing	BGC0000742.3	22513	42770	20258	13
Mm_bin152	r23c1	RRE-containing	BGC0000504.5	1	17308	17308	16
Mm_bin152	r26c1	lanthipeptide-class-ii	BGC0000517.4	194	18225	18032	18
Mm_bin153	r4c1	betalactone	BGC0000888.5	26564	54859	28296	20
Mm_bin153	r20c1	terpene-precursor	BGC0002736.2	2912	24207	21296	18
Mm_bin153	r40c1	arylpolyene	BGC0002154.2	1	19269	19269	21
Mm_bin153	r75c1	triceptide	BGC0000522.3	1	6219	6219	9
Mm_bin154	r2c1	betalactone	BGC0001164.3	27502	44770	17269	10
Mm_bin154	r30c1	terpene-precursor	BGC0002397.2	2376	18261	15886	16
Mm_bin154	r65c1	ranthipeptide	BGC0002306.2	1	10745	10745	9
Mm_bin154	r98c1	RRE-containing	BGC0000906.3	1	7866	7866	10
Mm_bin154	r101c1	ranthipeptide	BGC0000185.5	1	7779	7779	8
Mm_bin155	r1c1	arylpolyene	BGC0001257.3	6077	49666	43590	41
Mm_bin155	r39c1	terpene-precursor	BGC0002283.2	1898	22668	20771	21
Mm_bin156	r2c1	terpene-precursor	BGC0002397.2	8890	28609	19720	20
Mm_bin156	r114c1	RRE-containing		1	7246	7246	9
Mm_bin157	r4c1	cyclic-lactone-autoinducer	BGC0000624.3	1	11913	11913	14
Mm_bin157	r106c1	ranthipeptide	BGC0002306.2	1	4534	4534	5
Mm_bin157	r301c1	terpene-precursor	BGC0002283.2	1	1916	1916	2
Mm_bin158	r57c1	terpene-precursor	BGC0001911.3	1	9857	9857	7
Mm_bin158	r179c1	arylpolyene	BGC0001276.3	1	4405	4405	6
Mm_bin158	r201c1	arylpolyene	BGC0001244.3	1	3624	3624	4
Mm_bin158	r233c1	terpene-precursor	BGC0002400.2	1	2991	2991	3
Mm_bin158	r236c1	RRE-containing		1	2856	2856	5
Mm_bin158	r251c1	arylpolyene	BGC0000836.5	1	2546	2546	3
Mm_bin159	r46c1	cyclic-lactone-autoinducer	BGC0002254.3	1	4238	4238	5
Mm_bin15	r24c1	arylpolyene	BGC0002276.2	1	13308	13308	10
Mm_bin15	r35c1	terpene-precursor	BGC0002736.2	671	11862	11192	10
Mm_bin15	r39c1	arylpolyene	BGC0002596.2	1	11355	11355	13
Mm_bin15	r198c1	RiPP-like	BGC0000558.5	1	4292	4292	4
Mm_bin160	r3c1	cyclic-lactone-autoinducer	BGC0000597.4	1	17871	17871	20
Mm_bin160	r17c1	cyclic-lactone-autoinducer		12590	25642	13053	19
Mm_bin161	r120c1	cyclic-lactone-autoinducer	BGC0001291.3	1	2974	2974	5
Mm_bin162	r92c1	terpene-precursor	BGC0002397.2	1	5672	5672	8
Mm_bin163	r36c1	cyclic-lactone-autoinducer		1	8538	8538	11
Mm_bin164	r7c1	ranthipeptide	BGC0002306.2	1	13196	13196	10
Mm_bin164	r34c1	terpene-precursor	BGC0002397.2	1	10252	10252	11
Mm_bin167	r50c1	terpene-precursor	BGC0002397.2	1	5094	5094	7
Mm_bin167	r162c1	RRE-containing		1	3104	3104	4
Mm_bin168	r5c1	terpene-precursor	BGC0000673.3	28146	47945	19800	19
Mm_bin16	r289c1	terpene-precursor	BGC0001911.3	1	2855	2855	4
Mm_bin16	r354c1	arylpolyene	BGC0000836.5	1	2448	2448	3
Mm_bin16	r428c1	arylpolyene	BGC0002154.2	1	2076	2076	4
Mm_bin172	r12c1	terpene-precursor	BGC0002397.2	1	11129	11129	18
Mm_bin172	r50c1	ranthipeptide	BGC0001142.4	1	9390	9390	7
Mm_bin172	r107c1	ranthipeptide	BGC0002306.2	1	5197	5197	5
Mm_bin173	r9c1	terpene-precursor	BGC0002397.2	1	11068	11068	16
Mm_bin174	r4c1	terpene-precursor	BGC0001361.3	5380	26258	20879	19
Mm_bin174	r9c1	RRE-containing	BGC0002091.3	45762	59229	13468	14
Mm_bin174	r37c1	triceptide	BGC0001555.4	4254	23571	19318	19
Mm_bin174	r64c1	RRE-containing	BGC0001782.3	1	10757	10757	10
Mm_bin174	r92c1	RRE-containing		1	2295	2295	3
Mm_bin175	r90c1	cyclic-lactone-autoinducer	BGC0000540.5	1	4541	4541	5
Mm_bin176	r1c1	terpene-precursor	BGC0002397.2	1	20533	20533	28
Mm_bin176	r6c1	NRPS-like	BGC0000308.5	1	39580	39580	31
Mm_bin176	r6c2	betalactone	BGC0002826.2	41015	57047	16033	11
Mm_bin176	r29c1	deazapurine	BGC0001217.5	1	19242	19242	20
Mm_bin176	r36c1	cyclic-lactone-autoinducer	BGC0000540.5	1	18104	18104	18
Mm_bin176	r40c1	cyclic-lactone-autoinducer	BGC0002306.2	1	12971	12971	17
Mm_bin176	r46c1	ranthipeptide	BGC0000613.5	7994	20524	12531	10
Mm_bin177	r35c1	terpene-precursor	BGC0000677.5	1	13830	13830	13
Mm_bin178	r19c1	betalactone	BGC0000416.5	1	11634	11634	9
Mm_bin178	r31c1	RRE-containing	BGC0002306.2	1	10043	10043	13
Mm_bin178	r138c1	terpene-precursor	BGC0002397.2	1	4209	4209	6
Mm_bin178	r268c1	terpene-precursor	BGC0002283.2	1	2202	2202	2
Mm_bin179	r83c1	ranthipeptide	BGC0002306.2	1	9000	9000	8
Mm_bin179	r108c1	phosphonate	BGC0000904.5	1	7205	7205	6
Mm_bin179	r257c1	terpene-precursor	BGC0002397.2	1	2893	2893	4
Mm_bin17	r4c1	terpene-precursor	BGC0002162.3	2465	23559	21095	21
Mm_bin17	r10c1	arylpolyene	BGC0002276.2	1	27070	27070	26
Mm_bin180	r61c1	terpene-precursor	BGC0002309.2	1	8969	8969	12
Mm_bin180	r83c1	RRE-containing		1	7667	7667	8
Mm_bin181	r3c1	terpene-precursor	BGC0002283.2	7488	28366	20879	21
Mm_bin181	r33c1	ranthipeptide	BGC0002306.2	1	15816	15816	16
Mm_bin182	r1c1	RRE-containing	BGC0000906.3	8726	28989	20264	16
Mm_bin182	r4c1	terpene-precursor	BGC0002397.2	9027	29881	20855	24
Mm_bin182	r7c1	RRE-containing	BGC0002152.2	12767	30347	17581	18
Mm_bin182	r42c1	RRE-containing		1	10651	10651	10
Mm_bin184	r13c1	ranthipeptide	BGC0002306.2	1421	22091	20671	20
Mm_bin184	r114c1	terpene-precursor	BGC0002397.2	1	6551	6551	8
Mm_bin184	r122c1	RRE-containing		1	5926	5926	3
Mm_bin185	r65c1	cyclic-lactone-autoinducer	BGC0000540.5	1	5829	5829	6
Mm_bin186	r159c1	phosphonate	BGC0000938.5	1	5704	5704	7
Mm_bin186	r264c1	ranthipeptide	BGC0002306.2	1	3433	3433	6
Mm_bin187	r27c1	terpene-precursor	BGC0002397.2	5055	20916	15862	22
Mm_bin188	r3c1	cyclic-lactone-autoinducer	BGC0002667.2	8079	23056	14978	17
Mm_bin189	r17c1	terpene-precursor	BGC0002397.2	1	9886	9886	15
Mm_bin189	r164c1	RRE-containing	BGC0001747.3	1	4364	4364	5
Mm_bin189	r284c1	RRE-containing	BGC0000906.3	1	3079	3079	5
Mm_bin18	r80c1	cyclic-lactone-autoinducer	BGC0002667.2	1	4717	4717	7
Mm_bin190	r1c1	ranthipeptide	BGC0002306.2	378	21775	21398	17
Mm_bin190	r22c1	terpene-precursor	BGC0002283.2	1	14180	14180	14
Mm_bin190	r242c1	RRE-containing		1	2527	2527	3
Mm_bin191	r35c1	terpene-precursor	BGC0000673.3	1	7350	7350	7
Mm_bin192	r116c1	terpene-precursor	BGC0002397.2	1	6226	6226	8
Mm_bin192	r260c1	NRPS-like	BGC0000871.4	1	2799	2799	2
Mm_bin193	r11c1	betalactone	BGC0001164.3	3329	26797	23469	18
Mm_bin193	r16c1	terpene-precursor	BGC0002397.2	1620	22498	20879	16
Mm_bin193	r67c1	ranthipeptide	BGC0002306.2	1	12026	12026	9
Mm_bin193	r123c1	ranthipeptide	BGC0000185.5	1	6347	6347	8
Mm_bin193	r132c1	RRE-containing	BGC0002508.2	1	5756	5756	8
Mm_bin194	r25c1	terpene-precursor	BGC0002162.3	1	12386	12386	13
Mm_bin195	r15c1	ranthipeptide	BGC0002306.2	1	12895	12895	13
Mm_bin196	r32c1	terpene-precursor	BGC0002397.2	1	10009	10009	10
Mm_bin196	r132c1	ranthipeptide	BGC0002306.2	1	3971	3971	3
Mm_bin197	r18c1	terpene-precursor	BGC0001911.3	2003	14543	12541	14
Mm_bin197	r50c1	cyclic-lactone-autoinducer	BGC0002254.3	1	8927	8927	10
Mm_bin198	r1c1	cyclic-lactone-autoinducer		232313	246673	14361	12
Mm_bin198	r3c1	ranthipeptide	BGC0002306.2	34315	55907	21593	17
Mm_bin198	r5c1	RRE-containing	BGC0000855.3	8233	28499	20267	18
Mm_bin198	r7c1	terpene-precursor	BGC0002397.2	6683	27567	20885	22
Mm_bin198	r8c1	RRE-containing	BGC0000551.5	36741	57007	20267	20
Mm_bin199	r20c1	phosphonate	BGC0000917.3	1	18606	18606	17
Mm_bin199	r31c1	terpene-precursor	BGC0002397.2	4523	20300	15778	20
Mm_bin19	r46c1	terpene-precursor	BGC0002716.2	1041	11491	10451	10
Mm_bin19	r124c1	NRPS-like	BGC0000742.3	1	6809	6809	5
Mm_bin19	r230c1	RRE-containing	BGC0001356.4	1	3891	3891	4
Mm_bin1	r21c1	cyclic-lactone-autoinducer	BGC0000575.5	1	13354	13354	12
Mm_bin1	r58c1	ranthipeptide	BGC0002306.2	1	8475	8475	8
Mm_bin1	r187c1	terpene-precursor	BGC0002397.2	1	3819	3819	6
Mm_bin200	r8c1	terpene-precursor	BGC0002397.2	3745	24620	20876	25
Mm_bin201	r1c1	terpene-precursor	BGC0002397.2	15325	36200	20876	26
Mm_bin201	r7c1	ranthipeptide	BGC0002306.2	14469	36049	21581	21
Mm_bin201	r53c1	deazapurine	BGC0001217.5	1	14886	14886	13
Mm_bin202	r37c1	terpene-precursor	BGC0002309.2	1	18685	18685	19
Mm_bin203	r34c1	T3PKS	BGC0002561.3	1	8233	8233	11
Mm_bin204	r12c1	ranthipeptide	BGC0002306.2	1	16111	16111	14
Mm_bin204	r23c1	terpene-precursor	BGC0002283.2	1	16687	16687	15
Mm_bin204	r28c1	deazapurine	BGC0001217.5	1	17311	17311	19
Mm_bin204	r57c1	cyclic-lactone-autoinducer	BGC0001591.4	3966	14673	10708	11
Mm_bin204	r61c1	RRE-containing	BGC0002642.2	1	11591	11591	10
Mm_bin204	r71c1	RRE-containing	BGC0000742.3	1	12557	12557	12
Mm_bin205	r13c1	ranthipeptide	BGC0002306.2	1342	15248	13907	17
Mm_bin205	r51c1	terpene-precursor	BGC0002397.2	1	9352	9352	10
Mm_bin205	r120c1	RRE-containing	BGC0000842.5	1	6019	6019	8
Mm_bin206	r67c1	terpene-precursor	BGC0002397.2	1	9898	9898	11
Mm_bin208	r2c1	RiPP-like,proteusin	BGC0002311.3	20742	41023	20282	15
Mm_bin208	r25c1	terpene-precursor	BGC0000677.5	965	21966	21002	17
Mm_bin208	r84c1	arylpolyene	BGC0000838.3	1	8090	8090	12
Mm_bin208	r121c1	arylpolyene	BGC0002154.2	1	4304	4304	7
Mm_bin209	r35c1	terpene-precursor	BGC0001361.3	1	12525	12525	17
Mm_bin20	r54c1	terpene-precursor	BGC0002309.2	1	13605	13605	14
Mm_bin20	r60c1	RRE-containing	BGC0000584.5	1	12220	12220	11
Mm_bin212	r188c1	terpene-precursor	BGC0000673.3	1	2998	2998	4
Mm_bin213	r10c1	ranthipeptide	BGC0002306.2	1	13548	13548	12
Mm_bin213	r30c1	cyclic-lactone-autoinducer	BGC0000486.4	1	17034	17034	17
Mm_bin213	r172c1	terpene-precursor	BGC0002397.2	1	6812	6812	8
Mm_bin213	r233c1	RRE-containing		1	4848	4848	6
Mm_bin213	r349c1	deazapurine	BGC0002354.4	1	2694	2694	5
Mm_bin215	r1c1	terpene		77373	99037	21665	11
Mm_bin215	r2c1	terpene-precursor	BGC0002283.2	12533	33603	21071	16
Mm_bin215	r8c1	terpene-precursor	BGC0002397.2	19826	40866	21041	16
Mm_bin215	r18c1	NRPS-like,betalactone	BGC0002274.2	30670	63028	32359	25
Mm_bin216	r104c1	terpene-precursor	BGC0000673.3	1	6575	6575	10
Mm_bin217	r141c1	terpene-precursor	BGC0002397.2	1	4947	4947	7
Mm_bin218	r230c1	terpene-precursor	BGC0002397.2	1	2997	2997	5
Mm_bin219	r265c1	deazapurine	BGC0002354.4	1	4133	4133	6
Mm_bin219	r438c1	terpene-precursor	BGC0002397.2	1	2912	2912	5
Mm_bin21	r128c1	terpene-precursor	BGC0002397.2	1	5054	5054	5
Mm_bin220	r4c1	ranthipeptide	BGC0002306.2	62065	83317	21253	18
Mm_bin220	r12c1	NRPS	BGC0002135.2	21831	52860	31030	29
Mm_bin220	r15c1	HR-T2PKS	BGC0000888.5	15905	46983	31079	30
Mm_bin220	r23c1	RRE-containing	BGC0000868.5	14826	33901	19076	19
Mm_bin220	r27c1	RRE-containing		19081	29583	10503	11
Mm_bin221	r31c1	terpene-precursor	BGC0002397.2	1	15752	15752	19
Mm_bin221	r44c1	T3PKS	BGC0002561.3	1	11998	11998	12
Mm_bin222	r6c1	RRE-containing	BGC0000260.3	27941	40538	12598	14
Mm_bin222	r28c1	terpene-precursor	BGC0002283.2	1435	20544	19110	18
Mm_bin222	r82c1	RRE-containing	BGC0002535.2	1	3676	3676	6
Mm_bin223	r7c1	terpene-precursor	BGC0002397.2	7982	18821	10840	12
Mm_bin223	r60c1	terpene-precursor	BGC0002397.2	1	7627	7627	5
Mm_bin223	r164c1	ranthipeptide	BGC0002306.2	1	3745	3745	4
Mm_bin224	r7c1	phosphonate	BGC0000938.5	3836	17394	13559	10
Mm_bin224	r33c1	RRE-containing	BGC0000815.4	1	12711	12711	13
Mm_bin224	r127c1	terpene-precursor	BGC0002397.2	1	3844	3844	5
Mm_bin225	r1c1	cyclic-lactone-autoinducer	BGC0000495.5	1	14202	14202	13
Mm_bin225	r12c1	terpene-precursor	BGC0002283.2	5357	22328	16972	21
Mm_bin225	r92c1	ranthipeptide	BGC0002306.2	1	8869	8869	7
Mm_bin226	r199c1	terpene-precursor	BGC0000673.3	1	3893	3893	5
Mm_bin227	r13c1	cyclic-lactone-autoinducer	BGC0002254.3	3985	14238	10254	11
Mm_bin227	r163c1	terpene-precursor	BGC0002309.2	1	2010	2010	2
Mm_bin22	r22c1	terpene-precursor	BGC0002283.2	1	13403	13403	14
Mm_bin22	r24c1	ranthipeptide	BGC0002306.2	1	14082	14082	13
Mm_bin22	r111c1	cyclic-lactone-autoinducer	BGC0000472.4	1	5559	5559	8
Mm_bin22	r274c1	deazapurine	BGC0002354.4	1	2375	2375	4
Mm_bin230	r7c1	NRPS-like	BGC0002274.2	1	19029	19029	22
Mm_bin230	r44c1	terpene-precursor	BGC0002397.2	1	9658	9658	5
Mm_bin230	r73c1	ranthipeptide	BGC0002306.2	1	7150	7150	8
Mm_bin230	r130c1	RRE-containing		1	4466	4466	8
Mm_bin231	r40c1	cyclic-lactone-autoinducer	BGC0002667.2	1	6147	6147	8
Mm_bin232	r52c1	terpene-precursor	BGC0002397.2	1	6118	6118	9
Mm_bin232	r63c1	terpene-precursor	BGC0002397.2	1	5797	5797	5
Mm_bin233	r144c1	ranthipeptide	BGC0002306.2	1	3065	3065	3
Mm_bin233	r167c1	terpene-precursor	BGC0002397.2	1	2914	2914	4
Mm_bin233	r287c1	RRE-containing		1	2143	2143	4
Mm_bin234	r33c1	terpene-precursor	BGC0002283.2	1	12512	12512	14
Mm_bin235	r89c1	terpene-precursor	BGC0000742.3	1	7856	7856	9
Mm_bin235	r162c1	terpene-precursor	BGC0002397.2	1	5505	5505	6
Mm_bin235	r393c1	arylpolyene	BGC0001160.5	1	1863	1863	3
Mm_bin236	r101c1	terpene-precursor	BGC0002397.2	1	10212	10212	14
Mm_bin237	r2c1	T3PKS	BGC0002561.3	18812	59969	41158	37
Mm_bin237	r13c1	terpene-precursor	BGC0002397.2	25912	41257	15346	18
Mm_bin238	r10c1	arylpolyene	BGC0002608.2	1	26885	26885	32
Mm_bin238	r76c1	terpene-precursor	BGC0002397.2	1	11584	11584	10
Mm_bin238	r177c1	phosphonate	BGC0002670.2	1	4410	4410	5
Mm_bin239	r9c1	terpene-precursor	BGC0002397.2	5640	19599	13960	20
Mm_bin239	r56c1	T1PKS	BGC0001273.3	1	10369	10369	8
Mm_bin239	r65c1	NRPS-like	BGC0002620.2	1	9654	9654	6
Mm_bin239	r71c1	NRPS-like	BGC0002193.2	1	9140	9140	5
Mm_bin239	r114c1	NRPS	BGC0002135.2	1	6968	6968	3
Mm_bin239	r166c1	ranthipeptide	BGC0002306.2	1	4433	4433	5
Mm_bin23	r24c1	ranthipeptide	BGC0002306.2	2138	23643	21506	15
Mm_bin23	r35c1	deazapurine	BGC0001217.5	3641	20460	16820	16
Mm_bin23	r38c1	terpene-precursor	BGC0002283.2	1306	18787	17482	18
Mm_bin23	r127c1	NRPS-like	BGC0001135.5	1	2107	2107	2
Mm_bin240	r8c1	RRE-containing	BGC0002306.2	1	19860	19860	9
Mm_bin240	r70c1	deazapurine	BGC0001217.5	1	11651	11651	11
Mm_bin241	r4c1	terpene-precursor	BGC0002397.2	20085	40981	20897	20
Mm_bin241	r137c1	NRPS-like		1	2217	2217	1
Mm_bin242	r95c1	RRE-containing	BGC0002306.2	1	7824	7824	8
Mm_bin242	r115c1	betalactone	BGC0001164.3	1	6535	6535	4
Mm_bin242	r167c1	terpene-precursor	BGC0002397.2	1	3800	3800	5
Mm_bin243	r32c1	terpene-precursor	BGC0002309.2	1	8135	8135	9
Mm_bin244	r37c1	terpene-precursor	BGC0002397.2	1	9977	9977	12
Mm_bin244	r64c1	T3PKS	BGC0002561.3	1	6934	6934	8
Mm_bin245	r2c1	ranthipeptide	BGC0002306.2	20838	31596	10759	9
Mm_bin245	r54c1	terpene-precursor	BGC0002397.2	1	10457	10457	15
Mm_bin245	r132c1	cyclic-lactone-autoinducer		1	5469	5469	9
Mm_bin245	r213c1	RRE-containing	BGC0000551.5	1	3561	3561	4
Mm_bin246	r36c1	ranthipeptide	BGC0002306.2	1	12646	12646	9
Mm_bin246	r90c1	lanthipeptide-class-ii	BGC0000525.5	1	7766	7766	8
Mm_bin246	r99c1	terpene-precursor	BGC0002397.2	1	6802	6802	8
Mm_bin247	r107c1	terpene-precursor	BGC0002397.2	1	5038	5038	6
Mm_bin247	r112c1	ranthipeptide	BGC0002306.2	1	4947	4947	8
Mm_bin248	r21c1	NRPS	BGC0002135.2	1	14232	14232	6
Mm_bin248	r25c1	cyclic-lactone-autoinducer	BGC0002579.2	2476	13647	11172	14
Mm_bin249	r2c1	ranthipeptide	BGC0000244.4	46086	67459	21374	26
Mm_bin249	r12c1	terpene-precursor	BGC0002283.2	10802	31698	20897	18
Mm_bin24	r70c1	cyclic-lactone-autoinducer	BGC0002254.3	1	4593	4593	6
Mm_bin24	r89c1	terpene-precursor	BGC0002309.2	1	3578	3578	4
Mm_bin250	r110c1	terpene-precursor	BGC0002736.2	1	5685	5685	6
Mm_bin251	r50c1	cyclic-lactone-autoinducer	BGC0002667.2	1	5662	5662	7
Mm_bin252	r3c1	terpene-precursor	BGC0002397.2	45750	64751	19002	23
Mm_bin252	r13c1	RiPP-like	BGC0001291.3	17908	28192	10285	11
Mm_bin252	r31c1	T3PKS	BGC0002561.3	1	22112	22112	20
Mm_bin253	r22c1	cyclic-lactone-autoinducer	BGC0002306.2	1977	16280	14304	15
Mm_bin253	r26c1	terpene-precursor	BGC0002397.2	2233	14975	12743	13
Mm_bin253	r181c1	RRE-containing		1	3732	3732	7
Mm_bin254	r23c1	RRE-containing	BGC0002642.2	1	11718	11718	9
Mm_bin254	r85c1	terpene-precursor	BGC0002397.2	1	9210	9210	11
Mm_bin254	r117c1	ranthipeptide	BGC0002306.2	1	7339	7339	7
Mm_bin254	r138c1	cyclic-lactone-autoinducer		1	6623	6623	11
Mm_bin254	r148c1	cyclic-lactone-autoinducer	BGC0002759.2	1	6037	6037	7
Mm_bin254	r318c1	RRE-containing		1	1987	1987	3
Mm_bin255	r86c1	cyclic-lactone-autoinducer	BGC0002667.2	1	5272	5272	6
Mm_bin255	r126c1	cyclic-lactone-autoinducer	BGC0002667.2	1	1821	1821	4
Mm_bin256	r9c1	terpene-precursor	BGC0002397.2	1	16392	16392	18
Mm_bin257	r34c1	cyclic-lactone-autoinducer	BGC0002667.2	1	13204	13204	13
Mm_bin258	r25c1	NRPS	BGC0001261.3	1	16399	16399	14
Mm_bin258	r115c1	NRPS	BGC0001132.4	1	1632	1632	1
Mm_bin25	r1c1	RRE-containing	BGC0000851.5	14045	25762	11718	12
Mm_bin25	r32c1	ranthipeptide	BGC0002306.2	1	10604	10604	10
Mm_bin25	r57c1	terpene-precursor	BGC0002397.2	1	8243	8243	10
Mm_bin260	r73c1	cyclic-lactone-autoinducer	BGC0002254.3	1	5062	5062	6
Mm_bin261	r10c1	RRE-containing	BGC0001575.4	1	13138	13138	12
Mm_bin261	r50c1	terpene-precursor	BGC0002736.2	1	14564	14564	16
Mm_bin262	r20c1	ranthipeptide	BGC0002306.2	1	17389	17389	15
Mm_bin262	r112c1	terpene-precursor	BGC0002397.2	1	6904	6904	8
Mm_bin263	r3c1	cyclic-lactone-autoinducer	BGC0001550.3	1	12576	12576	17
Mm_bin263	r5c1	ranthipeptide	BGC0002306.2	1	10549	10549	11
Mm_bin263	r156c1	terpene-precursor	BGC0002397.2	1	4070	4070	5
Mm_bin263	r208c1	triceptide		1	3546	3546	4
Mm_bin264	r47c1	NRPS	BGC0001251.4	1	5977	5977	2
Mm_bin265	r266c1	terpene-precursor	BGC0000673.3	1	2492	2492	3
Mm_bin267	r1c1	terpene-precursor	BGC0002397.2	29987	46907	16921	22
Mm_bin267	r80c1	NRPS-like	BGC0000862.3	1	8696	8696	11
Mm_bin268	r58c1	cyclic-lactone-autoinducer	BGC0002254.3	1	5806	5806	9
Mm_bin269	r15c1	terpene-precursor	BGC0002283.2	1	13344	13344	11
Mm_bin269	r26c1	betalactone	BGC0002128.3	1	15488	15488	16
Mm_bin269	r255c1	ranthipeptide	BGC0002306.2	1	2655	2655	3
Mm_bin26	r19c1	RRE-containing	BGC0002363.3	1	6557	6557	7
Mm_bin26	r60c1	terpene-precursor	BGC0002397.2	1	4675	4675	6
Mm_bin26	r165c1	RRE-containing		1	3020	3020	5
Mm_bin26	r174c1	RRE-containing	BGC0002306.2	1	2955	2955	4
Mm_bin26	r199c1	RRE-containing	BGC0000783.3	1	2780	2780	5
Mm_bin270	r18c1	terpene-precursor	BGC0002397.2	1	16212	16212	16
Mm_bin270	r227c1	terpene-precursor	BGC0002397.2	1	2592	2592	5
Mm_bin271	r26c1	ranthipeptide	BGC0002306.2	1	10465	10465	10
Mm_bin271	r60c1	terpene-precursor	BGC0002397.2	1	8051	8051	11
Mm_bin271	r133c1	betalactone	BGC0002405.2	1	5125	5125	5
Mm_bin271	r165c1	RRE-containing	BGC0000753.3	1	4515	4515	4
Mm_bin271	r391c1	cyclic-lactone-autoinducer	BGC0001586.3	1	2358	2358	4
Mm_bin272	r65c1	terpene-precursor	BGC0002397.2	1	8740	8740	11
Mm_bin272	r101c1	RRE-containing		1	6050	6050	7
Mm_bin272	r138c1	RRE-containing	BGC0002306.2	1	4463	4463	5
Mm_bin272	r235c1	RRE-containing		1	2287	2287	3
Mm_bin273	r10c1	terpene-precursor	BGC0001361.3	1	6819	6819	7
Mm_bin273	r128c1	arylpolyene	BGC0002276.2	1	3558	3558	5
Mm_bin274	r52c1	terpene-precursor	BGC0002397.2	1	4889	4889	5
Mm_bin274	r482c1	RRE-containing	BGC0000509.4	1	1574	1574	3
Mm_bin276	r13c1	terpene-precursor	BGC0002397.2	2119	21487	19369	23
Mm_bin276	r64c1	NRPS-like	BGC0002276.2	1	9655	9655	9
Mm_bin277	r17c1	cyclic-lactone-autoinducer	BGC0000540.5	1	13901	13901	17
Mm_bin278	r23c1	terpene-precursor	BGC0002397.2	1	7828	7828	11
Mm_bin278	r199c1	betalactone	BGC0001268.4	1	3052	3052	2
Mm_bin279	r7c1	terpene-precursor	BGC0002283.2	467	21357	20891	22
Mm_bin279	r24c1	NRPS	BGC0002135.2	1	14635	14635	10
Mm_bin279	r37c1	NRPS-like	BGC0001135.5	1	12261	12261	9
Mm_bin279	r144c1	ranthipeptide	BGC0002306.2	1	4660	4660	4
Mm_bin27	r25c1	ranthipeptide	BGC0000803.3	3953	14039	10087	10
Mm_bin27	r44c1	terpene-precursor	BGC0002283.2	1	11664	11664	16
Mm_bin27	r60c1	ranthipeptide	BGC0002306.2	1	9706	9706	12
Mm_bin27	r71c1	RiPP-like	BGC0002698.2	1	8738	8738	11
Mm_bin27	r217c1	ranthipeptide		1	3387	3387	7
Mm_bin280	r101c1	terpene-precursor	BGC0002397.2	1	8597	8597	10
Mm_bin281	r50c1	betalactone	BGC0000904.5	1	9502	9502	7
Mm_bin281	r125c1	ranthipeptide	BGC0002306.2	1	4972	4972	3
Mm_bin281	r149c1	terpene-precursor	BGC0001361.3	1	4246	4246	4
Mm_bin281	r229c1	RRE-containing	BGC0000554.4	1	2597	2597	4
Mm_bin281	r292c1	cyclic-lactone-autoinducer		1	4538	4538	8
Mm_bin282	r12c1	terpene-precursor	BGC0002397.2	1	11211	11211	12
Mm_bin283	r1c1	terpene-precursor	BGC0002610.3	145897	166799	20903	20
Mm_bin283	r49c1	ranthipeptide	BGC0002306.2	1	12244	12244	11
Mm_bin284	r12c1	RRE-containing	BGC0002825.2	1	17558	17558	18
Mm_bin284	r132c1	terpene-precursor	BGC0002397.2	1	2511	2511	4
Mm_bin285	r8c1	ranthipeptide	BGC0002306.2	19211	40602	21392	16
Mm_bin285	r60c1	terpene-precursor	BGC0002283.2	2708	13678	10971	9
Mm_bin286	r16c1	RRE-containing	BGC0001817.5	8922	27504	18583	18
Mm_bin286	r31c1	terpene-precursor	BGC0001361.3	1	15971	15971	15
Mm_bin287	r1c1	ranthipeptide	BGC0002306.2	1	14787	14787	13
Mm_bin287	r12c1	betalactone	BGC0002276.2	1	24270	24270	22
Mm_bin287	r14c1	terpene-precursor	BGC0002283.2	12827	23978	11152	12
Mm_bin287	r58c1	RRE-containing	BGC0002306.2	1	13743	13743	15
Mm_bin288	r63c1	cyclic-lactone-autoinducer	BGC0002667.2	1	6135	6135	8
Mm_bin289	r6c1	terpene-precursor	BGC0000673.3	1223	21799	20577	17
Mm_bin289	r197c1	arylpolyene	BGC0001160.5	1	4586	4586	5
Mm_bin289	r243c1	arylpolyene	BGC0001258.3	1	3713	3713	3
Mm_bin28	r3c1	hydrogen-cyanide		22725	35988	13264	7
Mm_bin28	r29c1	terpene-precursor	BGC0001911.3	15042	27133	12092	11
Mm_bin290	r11c1	terpene-precursor	BGC0002309.2	41206	54294	13089	8
Mm_bin290	r27c1	RRE-containing	BGC0000607.5	11120	28490	17371	14
Mm_bin291	r18c1	terpene-precursor	BGC0002397.2	1	18409	18409	20
Mm_bin291	r40c1	cyclic-lactone-autoinducer	BGC0000540.5	1	11263	11263	14
Mm_bin291	r74c1	NRPS	BGC0001135.5	1	7163	7163	4
Mm_bin291	r118c1	NRPS-like	BGC0001250.4	1	2819	2819	2
Mm_bin292	r55c1	ranthipeptide	BGC0002306.2	1	8014	8014	5
Mm_bin292	r71c1	terpene-precursor	BGC0002397.2	1	7425	7425	8
Mm_bin292	r167c1	betalactone	BGC0002405.2	1	4011	4011	3
Mm_bin292	r242c1	phosphonate	BGC0000904.5	1	2804	2804	4
Mm_bin293	r16c1	terpene-precursor	BGC0002397.2	1347	22216	20870	25
Mm_bin294	r197c1	terpene-precursor	BGC0000677.5	1	1629	1629	2
Mm_bin295	r119c1	terpene-precursor	BGC0002397.2	1	3504	3504	7
Mm_bin295	r255c1	terpene-precursor	BGC0002397.2	1	2276	2276	3
Mm_bin296	r1c1	cyclic-lactone-autoinducer	BGC0002667.2	1	18055	18055	24
Mm_bin297	r39c1	terpene-precursor	BGC0002397.2	1	12731	12731	18
Mm_bin298	r15c1	cyclic-lactone-autoinducer	BGC0002667.2	4361	19031	14671	18
Mm_bin299	r1c1	terpene-precursor	BGC0002400.2	490	21320	20831	21
Mm_bin29	r12c1	cyclic-lactone-autoinducer	BGC0002254.3	12196	26542	14347	18
Mm_bin2	r17c1	cyclic-lactone-autoinducer	BGC0002328.3	1	18692	18692	22
Mm_bin2	r80c1	ranthipeptide	BGC0002287.2	1	2909	2909	5
Mm_bin300	r3c1	terpene-precursor	BGC0002397.2	1	13410	13410	16
Mm_bin301	r36c1	terpene-precursor	BGC0002397.2	1	12656	12656	11
Mm_bin302	r40c1	triceptide	BGC0002026.3	1	9236	9236	7
Mm_bin302	r110c1	terpene-precursor	BGC0002397.2	1	5431	5431	6
Mm_bin303	r2c1	terpene-precursor	BGC0002397.2	1351	22238	20888	22
Mm_bin304	r13c1	NRPS-like	BGC0001135.5	1	16804	16804	14
Mm_bin304	r31c1	NRPS	BGC0002135.2	1	9872	9872	5
Mm_bin304	r54c1	cyclic-lactone-autoinducer	BGC0002667.2	1	6642	6642	12
Mm_bin304	r72c1	ranthipeptide		1	5212	5212	7
Mm_bin304	r107c1	cyclic-lactone-autoinducer	BGC0002667.2	1	3654	3654	5
Mm_bin306	r22c1	RiPP-like	BGC0000618.3	1	8483	8483	12
Mm_bin306	r51c1	terpene-precursor	BGC0002698.2	1	9202	9202	10
Mm_bin306	r56c1	T3PKS	BGC0002561.3	1	8646	8646	9
Mm_bin307	r250c1	ranthipeptide	BGC0002306.2	1	2837	2837	5
Mm_bin308	r397c1	terpene-precursor	BGC0000673.3	1	1681	1681	3
Mm_bin309	r61c1	RRE-containing	BGC0000623.3	1	7538	7538	8
Mm_bin309	r69c1	RRE-containing		1	7247	7247	8
Mm_bin30	r8c1	ranthipeptide	BGC0002306.2	1	21222	21222	17
Mm_bin30	r28c1	terpene-precursor	BGC0001361.3	1	16521	16521	22
Mm_bin30	r31c1	RRE-containing	BGC0001314.3	1	14129	14129	16
Mm_bin310	r33c1	cyclic-lactone-autoinducer	BGC0002254.3	1	7748	7748	10
Mm_bin311	r31c1	terpene-precursor	BGC0002397.2	1004	18818	17815	20
Mm_bin311	r69c1	RRE-containing	BGC0001007.5	1	11047	11047	13
Mm_bin312	r39c1	terpene-precursor	BGC0002397.2	1	11156	11156	14
Mm_bin313	r110c1	terpene-precursor	BGC0002283.2	1	4900	4900	4
Mm_bin314	r86c1	cyclic-lactone-autoinducer	BGC0002667.2	1	4542	4542	8
Mm_bin315	r132c1	terpene-precursor	BGC0000673.3	1	3759	3759	4
Mm_bin316	r41c1	RRE-containing		1	5394	5394	8
Mm_bin316	r109c1	RRE-containing	BGC0002652.2	1	3792	3792	5
Mm_bin317	r17c1	terpene-precursor	BGC0002397.2	1185	16322	15138	16
Mm_bin317	r31c1	RRE-containing	BGC0000551.5	1	13154	13154	14
Mm_bin317	r341c1	cyclic-lactone-autoinducer		1	1561	1561	4
Mm_bin318	r42c1	RRE-containing	BGC0002047.2	1	4819	4819	6
Mm_bin318	r279c1	phosphonate	BGC0001859.4	1	2068	2068	3
Mm_bin318	r429c1	ranthipeptide	BGC0002306.2	1	1462	1462	1
Mm_bin319	r21c1	cyclic-lactone-autoinducer		1	5418	5418	6
Mm_bin319	r124c1	ranthipeptide	BGC0002306.2	1	3037	3037	2
Mm_bin319	r135c1	terpene-precursor	BGC0002397.2	1	2965	2965	5
Mm_bin319	r273c1	RRE-containing		1	2173	2173	4
Mm_bin319	r573c1	deazapurine	BGC0000802.5	1	1375	1375	4
Mm_bin31	r30c1	RRE-containing	BGC0001645.3	1	6992	6992	7
Mm_bin31	r50c1	RRE-containing		1	6106	6106	6
Mm_bin31	r287c1	RRE-containing	BGC0001947.2	1	2403	2403	3
Mm_bin31	r321c1	cyclic-lactone-autoinducer		1	2180	2180	4
Mm_bin31	r353c1	terpene-precursor	BGC0002397.2	1	1982	1982	4
Mm_bin320	r16c1	terpene-precursor	BGC0002283.2	1	13234	13234	14
Mm_bin320	r183c1	ranthipeptide	BGC0002584.2	1	3546	3546	3
Mm_bin320	r386c1	ranthipeptide	BGC0002306.2	1	1589	1589	2
Mm_bin321	r9c1	terpene-precursor	BGC0002397.2	1	8646	8646	8
Mm_bin321	r249c1	RRE-containing	BGC0002306.2	1	2606	2606	3
Mm_bin322	r35c1	terpene-precursor	BGC0002283.2	1	5841	5841	8
Mm_bin322	r344c1	RRE-containing	BGC0002306.2	1	2241	2241	3
Mm_bin32	r7c1	betalactone	BGC0000888.5	6367	35225	28859	21
Mm_bin32	r38c1	terpene-precursor	BGC0002610.3	3048	17736	14689	16
Mm_bin32	r92c1	arylpolyene	BGC0001258.3	1	6971	6971	7
Mm_bin33	r82c1	ranthipeptide	BGC0002306.2	1	4695	4695	3
Mm_bin33	r204c1	terpene-precursor	BGC0002397.2	1	3022	3022	3
Mm_bin33	r243c1	RRE-containing		1	2676	2676	5
Mm_bin34	r40c1	terpene-precursor	BGC0002309.2	1	11295	11295	7
Mm_bin34	r88c1	RRE-containing		1	8380	8380	11
Mm_bin34	r231c1	NRPS-like	BGC0001895.4	1	4149	4149	4
Mm_bin35	r103c1	RRE-containing	BGC0000787.3	1	7094	7094	9
Mm_bin35	r314c1	terpene-precursor	BGC0000642.3	1	2935	2935	3
Mm_bin35	r484c1	terpene-precursor	BGC0002397.2	1	1635	1635	4
Mm_bin36	r70c1	terpene-precursor	BGC0002397.2	1	6707	6707	8
Mm_bin36	r477c1	NRPS-like	BGC0000948.5	1	1865	1865	1
Mm_bin37	r245c1	phosphonate	BGC0000938.5	1	3329	3329	4
Mm_bin37	r263c1	terpene-precursor	BGC0002610.3	1	3134	3134	4
Mm_bin38	r18c1	cyclic-lactone-autoinducer	BGC0002328.3	1	14521	14521	14
Mm_bin39	r4c1	NRPS-like	BGC0000836.5	1	27435	27435	26
Mm_bin39	r10c1	terpene-precursor	BGC0002397.2	1	14527	14527	20
Mm_bin3	r2c1	betalactone	BGC0001164.3	1	19971	19971	19
Mm_bin3	r421c1	terpene-precursor	BGC0002397.2	1	1917	1917	4
Mm_bin41	r205c1	RRE-containing	BGC0000906.3	1	2654	2654	4
Mm_bin41	r316c1	terpene-precursor	BGC0002397.2	1	1767	1767	3
Mm_bin42	r6c1	cyclic-lactone-autoinducer	BGC0002667.2	14999	35121	20123	23
Mm_bin43	r313c1	terpene-precursor	BGC0002397.2	1	2849	2849	3
Mm_bin43	r431c1	resorcinol	BGC0001526.4	1	1767	1767	2
Mm_bin44	r7c1	terpene-precursor	BGC0002610.3	1	10720	10720	10
Mm_bin45	r12c1	terpene-precursor	BGC0002309.2	1	12187	12187	9
Mm_bin46	r46c1	terpene-precursor	BGC0001361.3	1	13958	13958	16
Mm_bin46	r68c1	RRE-containing	BGC0000623.3	1	10304	10304	11
Mm_bin46	r72c1	RRE-containing		1	10180	10180	10
Mm_bin47	r29c1	T3PKS	BGC0000205.3	1	15328	15328	16
Mm_bin47	r33c1	terpene-precursor	BGC0002397.2	1	13400	13400	17
Mm_bin48	r40c1	cyclic-lactone-autoinducer	BGC0002254.3	1	7971	7971	8
Mm_bin49	r116c1	deazapurine	BGC0002354.4	1	5183	5183	7
Mm_bin49	r222c1	terpene-precursor	BGC0002397.2	1	3499	3499	6
Mm_bin49	r228c1	cyclic-lactone-autoinducer		1	3474	3474	4
Mm_bin49	r232c1	cyclic-lactone-autoinducer		1	3441	3441	5
Mm_bin49	r306c1	RRE-containing	BGC0002306.2	1	2694	2694	3
Mm_bin49	r316c1	RRE-containing	BGC0002323.2	1	2625	2625	4
Mm_bin49	r327c1	RRE-containing		1	2559	2559	4
Mm_bin4	r4c1	NRPS	BGC0001135.5	1	22290	22290	15
Mm_bin4	r102c1	cyclic-lactone-autoinducer	BGC0002579.2	1	4523	4523	7
Mm_bin50	r19c1	NRPS-like	BGC0000927.3	1	20427	20427	24
Mm_bin50	r109c1	terpene-precursor	BGC0002309.2	1	6907	6907	9
Mm_bin51	r40c1	terpene-precursor	BGC0002397.2	1	6795	6795	7
Mm_bin51	r82c1	RRE-containing	BGC0000584.5	1	5311	5311	6
Mm_bin51	r145c1	terpene-precursor	BGC0002397.2	1	4101	4101	7
Mm_bin54	r43c1	RRE-containing	BGC0002439.3	1	9950	9950	9
Mm_bin54	r133c1	terpene-precursor	BGC0002309.2	1	5562	5562	7
Mm_bin54	r205c1	arylpolyene	BGC0000838.3	1	4003	4003	4
Mm_bin54	r274c1	arylpolyene	BGC0000838.3	1	3121	3121	4
Mm_bin54	r456c1	arylpolyene	BGC0000838.3	1	1531	1531	3
Mm_bin55	r134c1	terpene-precursor	BGC0002736.2	1	5968	5968	8
Mm_bin56	r46c1	terpene-precursor	BGC0002397.2	1	9879	9879	15
Mm_bin57	r1c1	terpene-precursor	BGC0001361.3	33698	54597	20900	21
Mm_bin57	r16c1	RRE-containing	BGC0002302.2	1	19611	19611	18
Mm_bin57	r86c1	ranthipeptide	BGC0002306.2	1	11910	11910	12
Mm_bin58	r18c1	terpene-precursor	BGC0002397.2	1	11077	11077	11
Mm_bin59	r3c1	RiPP-like	BGC0000558.5	54964	67108	12145	7
Mm_bin59	r28c1	RiPP-like	BGC0000558.5	12307	24265	11959	10
Mm_bin59	r132c1	terpene-precursor	BGC0002736.2	1	4475	4475	5
Mm_bin5	r3c1	terpene-precursor	BGC0002397.2	1	17499	17499	23
Mm_bin5	r63c1	RRE-containing	BGC0002306.2	1	11021	11021	13
Mm_bin5	r107c1	betalactone	BGC0001164.3	1	7074	7074	5
Mm_bin5	r169c1	phenazine	BGC0001080.5	1	4028	4028	5
Mm_bin60	r16c1	deazapurine	BGC0002354.4	1	7121	7121	11
Mm_bin60	r501c1	terpene-precursor	BGC0002283.2	1	1598	1598	2
Mm_bin60	r734c1	RRE-containing		1	1140	1140	3
Mm_bin61	r11c1	terpene-precursor	BGC0002397.2	19522	40394	20873	18
Mm_bin61	r35c1	ranthipeptide	BGC0002306.2	2904	20417	17514	18
Mm_bin62	r1c1	terpene-precursor	BGC0002283.2	13298	27570	14273	17
Mm_bin63	r11c1	terpene-precursor	BGC0002397.2	1	16577	16577	18
Mm_bin63	r66c1	RiPP-like	BGC0000619.3	1	4092	4092	6
Mm_bin63	r104c1	RiPP-like	BGC0001887.3	1	1452	1452	1
Mm_bin64	r19c1	cyclic-lactone-autoinducer	BGC0000595.3	1	16537	16537	19
Mm_bin65	r1c1	ranthipeptide	BGC0002306.2	21734	43427	21694	19
Mm_bin65	r89c1	terpene-precursor	BGC0002397.2	1	4355	4355	6
Mm_bin67	r17c1	hserlactone	BGC0001682.3	1	15968	15968	14
Mm_bin68	r12c1	NRPS	BGC0001135.5	1	21167	21167	17
Mm_bin68	r15c1	cyclic-lactone-autoinducer	BGC0002667.2	7214	19096	11883	14
Mm_bin6	r8c1	ranthipeptide	BGC0002306.2	1	12780	12780	12
Mm_bin6	r300c1	terpene-precursor	BGC0002397.2	1	3337	3337	5
Mm_bin6	r345c1	terpene-precursor	BGC0002397.2	1	2962	2962	3
Mm_bin70	r35c1	ranthipeptide	BGC0002306.2	1	10987	10987	8
Mm_bin70	r65c1	RRE-containing		1	8289	8289	11
Mm_bin70	r84c1	terpene-precursor	BGC0002397.2	1	6811	6811	8
Mm_bin70	r96c1	RRE-containing	BGC0002713.2	1	6060	6060	7
Mm_bin71	r59c1	ranthipeptide	BGC0002306.2	1	11859	11859	11
Mm_bin71	r75c1	NRPS-like		1	7897	7897	7
Mm_bin71	r103c1	terpene-precursor	BGC0002397.2	1	4858	4858	7
Mm_bin72	r1c1	ranthipeptide	BGC0002306.2	5017	26720	21704	21
Mm_bin72	r55c1	phosphonate	BGC0000897.5	1	14108	14108	15
Mm_bin72	r167c1	terpene-precursor	BGC0002397.2	1	6550	6550	9
Mm_bin73	r4c1	2dos	BGC0001206.5	1	28088	28088	25
Mm_bin73	r58c1	terpene-precursor	BGC0002397.2	1	9043	9043	11
Mm_bin73	r174c1	ranthipeptide	BGC0002306.2	1	3715	3715	2
Mm_bin74	r161c1	terpene-precursor	BGC0002283.2	1	3811	3811	6
Mm_bin75	r10c1	ranthipeptide	BGC0002306.2	1	14413	14413	13
Mm_bin75	r41c1	terpene-precursor	BGC0002283.2	1	8211	8211	9
Mm_bin76	r78c1	cyclic-lactone-autoinducer	BGC0002254.3	1	2726	2726	4
Mm_bin77	r343c1	terpene-precursor	BGC0002397.2	1	1862	1862	3
Mm_bin78	r16c1	terpene-precursor	BGC0002397.2	1	16627	16627	14
Mm_bin78	r76c1	ranthipeptide	BGC0002663.2	1	7041	7041	8
Mm_bin78	r107c1	ranthipeptide	BGC0002306.2	1	5707	5707	7
Mm_bin78	r139c1	RRE-containing		1	4349	4349	5
Mm_bin79	r35c1	arylpolyene	BGC0000836.5	1	15430	15430	9
Mm_bin79	r39c1	RiPP-like	BGC0002674.2	1	9174	9174	7
Mm_bin79	r52c1	terpene-precursor	BGC0002162.3	1	11646	11646	13
Mm_bin79	r90c1	arylpolyene	BGC0000866.5	1	7878	7878	8
Mm_bin79	r113c1	phosphonate	BGC0002670.2	1	6500	6500	6
Mm_bin7	r31c1	terpene-precursor	BGC0000677.5	1	7535	7535	10
Mm_bin80	r51c1	terpene-precursor	BGC0002397.2	1	4207	4207	7
Mm_bin81	r37c1	terpene-precursor	BGC0002397.2	1	5363	5363	8
Mm_bin81	r207c1	T3PKS	BGC0000205.3	1	2441	2441	3
Mm_bin82	r14c1	cyclic-lactone-autoinducer	BGC0002667.2	3356	23934	20579	24
Mm_bin82	r20c1	terpene-precursor	BGC0002397.2	10934	24832	13899	13
Mm_bin82	r23c1	NRPS	BGC0002286.3	1	23155	23155	16
Mm_bin83	r38c1	terpene-precursor	BGC0000677.5	1	10784	10784	12
Mm_bin84	r3c1	terpene-precursor	BGC0002397.2	1	12930	12930	16
Mm_bin84	r57c1	RRE-containing	BGC0002328.3	1	10924	10924	11
Mm_bin85	r5c1	ranthipeptide	BGC0002575.2	11883	33729	21847	20
Mm_bin85	r6c1	ranthipeptide	BGC0002306.2	1	20321	20321	16
Mm_bin85	r64c1	deazapurine	BGC0002354.4	1	6987	6987	8
Mm_bin85	r73c1	terpene-precursor	BGC0002397.2	1	5713	5713	7
Mm_bin86	r12c1	cyclic-lactone-autoinducer	BGC0002667.2	1	13557	13557	15
Mm_bin87	r54c1	terpene-precursor	BGC0002397.2	1	7851	7851	8
Mm_bin88	r14c1	terpene-precursor	BGC0002397.2	1	9901	9901	16
Mm_bin88	r32c1	ranthipeptide	BGC0002306.2	1	8174	8174	6
Mm_bin89	r4c1	ranthipeptide	BGC0002306.2	1	11892	11892	14
Mm_bin89	r56c1	terpene-precursor	BGC0002283.2	1	8090	8090	9
Mm_bin8	r16c1	terpene-precursor	BGC0002397.2	1	10783	10783	11
Mm_bin8	r145c1	RRE-containing	BGC0002575.2	1	5175	5175	6
Mm_bin8	r163c1	RRE-containing		1	4720	4720	5
Mm_bin8	r333c1	terpene-precursor	BGC0002283.2	1	2358	2358	2
Mm_bin91	r3c1	terpene-precursor	BGC0002283.2	7229	28077	20849	23
Mm_bin92	r20c1	cyclic-lactone-autoinducer	BGC0002669.2	282	14775	14494	21
Mm_bin92	r26c1	terpene-precursor	BGC0002397.2	1	14015	14015	19
Mm_bin92	r40c1	RRE-containing		1	11196	11196	12
Mm_bin92	r41c1	RRE-containing	BGC0000343.5	1	11146	11146	12
Mm_bin92	r54c1	ranthipeptide	BGC0002306.2	1	10132	10132	10
Mm_bin92	r88c1	cyclic-lactone-autoinducer	BGC0000558.5	1	7259	7259	9
Mm_bin93	r48c1	terpene-precursor	BGC0002397.2	1	8280	8280	10
Mm_bin93	r55c1	ranthipeptide	BGC0002306.2	1	7851	7851	8
Mm_bin93	r78c1	RRE-containing	BGC0001962.3	1	7001	7001	9
Mm_bin93	r345c1	RRE-containing		1	1728	1728	4
Mm_bin94	r6c1	terpene-precursor	BGC0001361.3	12104	22590	10487	8
Mm_bin94	r17c1	ranthipeptide	BGC0002306.2	1	15949	15949	18
Mm_bin94	r45c1	cyclic-lactone-autoinducer	BGC0000488.4	1	12072	12072	17
Mm_bin94	r60c1	terpene-precursor	BGC0002397.2	1	10349	10349	13
Mm_bin94	r173c1	NRPS	BGC0001135.5	1	3996	3996	1
Mm_bin94	r195c1	RRE-containing	BGC0001210.5	1	3458	3458	5
Mm_bin95	r9c1	terpene-precursor	BGC0000643.3	1	13315	13315	10
Mm_bin95	r13c1	arylpolyene	BGC0001276.3	1	13709	13709	13
Mm_bin95	r49c1	arylpolyene	BGC0000836.5	1	9199	9199	9
Mm_bin95	r251c1	RRE-containing	BGC0001536.4	1	2878	2878	3
Mm_bin95	r302c1	arylpolyene	BGC0002008.3	1	2287	2287	3
Mm_bin96	r78c1	terpene-precursor	BGC0002397.2	1	4819	4819	4
Mm_bin96	r249c1	arylpolyene	BGC0002154.2	1	2563	2563	4
Mm_bin96	r377c1	arylpolyene	BGC0002228.3	1	1740	1740	5
Mm_bin96	r540c1	arylpolyene	BGC0000838.3	1	1110	1110	1
Mm_bin97	r240c1	terpene-precursor	BGC0002397.2	1	4072	4072	6
Mm_bin97	r386c1	ranthipeptide	BGC0002306.2	1	2756	2756	2
Mm_bin97	r517c1	ranthipeptide		1	2060	2060	4
Mm_bin99	r2c1	RRE-containing	BGC0002276.2	1067	21342	20276	21
Mm_bin99	r78c1	terpene-precursor	BGC0001456.3	1	6605	6605	6
Mm_bin99	r149c1	terpene-precursor	BGC0002309.2	1	3847	3847	4
Mm_bin9	r14c1	ranthipeptide	BGC0002306.2	1	13795	13795	12
Mm_bin9	r139c1	terpene-precursor	BGC0002397.2	1	4489	4489	6
Mm_bin9	r173c1	terpene-precursor	BGC0002397.2	1	3750	3750	4
Mm_bin9	r237c1	NRPS-like	BGC0001135.5	1	2599	2599	1
Mm_bin9	r299c1	NRPS	BGC0000342.4	1	1871	1871	1
Hs_bin100	r9c1	terpene-precursor	BGC0002397.2	14602	35678	21077	18
Hs_bin100	r12c1	RRE-containing	BGC0002298.2	30193	47144	16952	16
Hs_bin101	r52c1	terpene-precursor	BGC0002397.2	1	7219	7219	9
Hs_bin101	r71c1	ranthipeptide	BGC0002306.2	1	6160	6160	7
Hs_bin102	r15c1	hydrogen-cyanide	BGC0001638.4	1	12015	12015	13
Hs_bin102	r362c1	terpene-precursor	BGC0000677.5	1	3322	3322	4
Hs_bin102	r394c1	cyclic-lactone-autoinducer	BGC0002472.2	1	3111	3111	5
Hs_bin102	r397c1	terpene	BGC0000650.3	1	3082	3082	3
Hs_bin102	r494c1	lanthipeptide-class-i	BGC0002640.2	1	2420	2420	4
Hs_bin103	r1c1	terpene-precursor	BGC0002283.2	8006	28800	20795	22
Hs_bin103	r14c1	ranthipeptide	BGC0002306.2	1	14123	14123	12
Hs_bin103	r24c1	RRE-containing	BGC0002111.3	8111	22631	14521	11
Hs_bin103	r33c1	RRE-containing	BGC0002575.2	1	18805	18805	19
Hs_bin103	r127c1	RRE-containing	BGC0000894.4	1	4961	4961	6
Hs_bin104	r6c1	terpene	BGC0001928.2	48411	69457	21047	16
Hs_bin104	r8c1	terpene-precursor	BGC0001361.3	47092	67979	20888	21
Hs_bin104	r19c1	RiPP-like	BGC0000815.4	20390	32192	11803	8
Hs_bin105	r50c1	ranthipeptide	BGC0002306.2	1	11801	11801	11
Hs_bin105	r143c1	terpene-precursor	BGC0002397.2	1	5233	5233	8
Hs_bin106	r37c1	terpene-precursor	BGC0002397.2	1	17392	17392	23
Hs_bin107	r11c1	ranthipeptide	BGC0002306.2	1	21735	21735	22
Hs_bin107	r42c1	terpene-precursor	BGC0002397.2	1	13328	13328	12
Hs_bin108	r1c1	betalactone	BGC0002826.2	10891	42275	31385	25
Hs_bin108	r93c1	terpene-precursor	BGC0002397.2	1	9864	9864	12
Hs_bin108	r113c1	cyclic-lactone-autoinducer	BGC0002128.3	1	8478	8478	10
Hs_bin108	r117c1	terpene-precursor	BGC0002397.2	1	8285	8285	13
Hs_bin108	r122c1	ranthipeptide	BGC0002306.2	1	7885	7885	11
Hs_bin10	r12c1	RRE-containing	BGC0002306.2	2752	20098	17347	13
Hs_bin10	r27c1	terpene-precursor	BGC0002283.2	1	14890	14890	17
Hs_bin10	r337c1	cyclic-lactone-autoinducer		1	9021	9021	6
Hs_bin110	r15c1	terpene-precursor	BGC0001361.3	7210	18760	11551	10
Hs_bin110	r24c1	RiPP-like	BGC0001057.4	8831	17065	8235	6
Hs_bin110	r199c1	ranthipeptide		1	3538	3538	3
Hs_bin111	r1c1	NRPS	BGC0002135.2	1	39910	39910	34
Hs_bin111	r16c1	cyclic-lactone-autoinducer	BGC0000540.5	1	19842	19842	21
Hs_bin111	r75c1	terpene	BGC0000393.5	1	6651	6651	10
Hs_bin111	r85c1	terpene-precursor	BGC0002397.2	1	6025	6025	6
Hs_bin112	r12c1	terpene-precursor	BGC0002397.2	1	12475	12475	19
Hs_bin113	r46c1	ranthipeptide	BGC0002306.2	1	5620	5620	7
Hs_bin113	r269c1	terpene-precursor	BGC0002397.2	1	2677	2677	4
Hs_bin114	r2c1	ranthipeptide	BGC0002659.2	2508	23495	20988	18
Hs_bin114	r33c1	terpene-precursor	BGC0002283.2	1620	16424	14805	19
Hs_bin115	r41c1	RRE-containing	BGC0001122.4	1	10158	10158	17
Hs_bin115	r66c1	terpene-precursor	BGC0002397.2	1	8504	8504	10
Hs_bin115	r139c1	cyclic-lactone-autoinducer	BGC0002282.2	1	5335	5335	6
Hs_bin115	r145c1	cyclic-lactone-autoinducer	BGC0002568.2	1	5104	5104	7
Hs_bin116	r11c1	RRE-containing	BGC0001838.4	1	14467	14467	11
Hs_bin116	r159c1	terpene-precursor	BGC0002397.2	1	5757	5757	7
Hs_bin117	r22c1	terpene-precursor	BGC0002283.2	419	20396	19978	24
Hs_bin117	r75c1	ranthipeptide	BGC0002306.2	1	9062	9062	9
Hs_bin118	r2c1	arylpolyene	BGC0001164.3	15616	39925	24310	28
Hs_bin118	r77c1	terpene-precursor	BGC0002610.3	1	8685	8685	10
Hs_bin118	r143c1	terpene-precursor	BGC0002397.2	1	4140	4140	6
Hs_bin119	r87c1	ranthipeptide	BGC0002306.2	1	4284	4284	5
Hs_bin119	r109c1	terpene-precursor	BGC0002397.2	1	3862	3862	7
Hs_bin11	r3c1	lassopeptide	BGC0001356.4	1	21376	21376	20
Hs_bin11	r17c1	cyclic-lactone-autoinducer	BGC0000557.5	1	15088	15088	18
Hs_bin11	r59c1	terpene-precursor	BGC0002283.2	1	8920	8920	9
Hs_bin11	r170c1	ranthipeptide	BGC0002306.2	1	4486	4486	5
Hs_bin11	r410c1	phosphonate	BGC0000904.5	1	1582	1582	2
Hs_bin120	r85c1	terpene-precursor	BGC0002397.2	1	7527	7527	8
Hs_bin121	r179c1	ranthipeptide	BGC0002306.2	1	4373	4373	7
Hs_bin121	r274c1	terpene-precursor	BGC0002397.2	1	3099	3099	5
Hs_bin122	r31c1	RRE-containing	BGC0000045.3	1	9149	9149	10
Hs_bin122	r161c1	terpene-precursor	BGC0002309.2	1	4499	4499	6
Hs_bin123	r24c1	cyclic-lactone-autoinducer		4192	19481	15290	10
Hs_bin123	r60c1	cyclic-lactone-autoinducer	BGC0000794.5	1	10977	10977	11
Hs_bin123	r71c1	terpene-precursor	BGC0002397.2	1	9265	9265	13
Hs_bin123	r90c1	cyclic-lactone-autoinducer	BGC0000557.5	1	7933	7933	10
Hs_bin124	r1c1	terpene-precursor	BGC0002397.2	10445	31338	20894	23
Hs_bin124	r9c1	ranthipeptide	BGC0002306.2	2288	23923	21636	20
Hs_bin124	r93c1	cyclic-lactone-autoinducer	BGC0002317.2	1	9195	9195	9
Hs_bin124	r111c1	NRPS-like	BGC0002409.3	1	7037	7037	6
Hs_bin125	r6c1	terpene-precursor	BGC0000677.5	9158	30135	20978	19
Hs_bin125	r91c1	hydrogen-cyanide	BGC0001639.3	162	13392	13231	12
Hs_bin126	r182c1	terpene-precursor	BGC0001456.3	1	1958	1958	2
Hs_bin126	r201c1	terpene-precursor	BGC0002309.2	1	2343	2343	3
Hs_bin127	r142c1	ranthipeptide		1	3283	3283	6
Hs_bin127	r256c1	terpene-precursor	BGC0002397.2	1	2335	2335	4
Hs_bin128	r96c1	terpene	BGC0002397.2	1	11482	11482	15
Hs_bin128	r124c1	RRE-containing	BGC0002825.2	1	7029	7029	8
Hs_bin129	r28c1	RRE-containing	BGC0002713.2	2809	16650	13842	12
Hs_bin129	r38c1	RRE-containing	BGC0002306.2	1	13737	13737	12
Hs_bin129	r87c1	terpene-precursor	BGC0002283.2	1	7621	7621	7
Hs_bin129	r156c1	RRE-containing	BGC0001962.3	1	3646	3646	6
Hs_bin129	r183c1	terpene-precursor	BGC0002397.2	1	2885	2885	4
Hs_bin12	r89c1	terpene-precursor	BGC0002309.2	1	8369	8369	9
Hs_bin130	r7c1	terpene-precursor	BGC0002397.2	21231	42205	20975	16
Hs_bin130	r37c1	RRE-containing	BGC0000190.5	16018	28457	12440	9
Hs_bin131	r28c1	terpene-precursor	BGC0002397.2	1	9961	9961	16
Hs_bin131	r84c1	ranthipeptide	BGC0002306.2	1	6621	6621	5
Hs_bin131	r268c1	cyclic-lactone-autoinducer	BGC0001388.3	1	2992	2992	5
Hs_bin131	r364c1	phosphonate	BGC0000938.5	1	2075	2075	2
Hs_bin132	r46c1	terpene-precursor	BGC0002397.2	1	8133	8133	11
Hs_bin132	r49c1	cyclic-lactone-autoinducer	BGC0002666.2	1	7996	7996	8
Hs_bin132	r329c1	ranthipeptide		1	2065	2065	4
Hs_bin132	r350c1	RRE-containing	BGC0000649.3	1	1944	1944	4
Hs_bin133	r31c1	terpene	BGC0000897.5	1	11239	11239	10
Hs_bin133	r125c1	terpene-precursor	BGC0002397.2	1	4463	4463	7
Hs_bin134	r5c1	terpene-precursor	BGC0002397.2	1	12529	12529	19
Hs_bin135	r5c1	terpene-precursor	BGC0002400.2	4004	25023	21020	20
Hs_bin136	r26c1	terpene-precursor	BGC0002397.2	1	8243	8243	10
Hs_bin136	r106c1	terpene-precursor	BGC0002397.2	1	5176	5176	7
Hs_bin136	r139c1	ranthipeptide	BGC0002306.2	1	4523	4523	7
Hs_bin136	r571c1	phosphonate	BGC0000904.5	1	1992	1992	2
Hs_bin137	r1c1	terpene-precursor	BGC0002283.2	1	18077	18077	23
Hs_bin138	r2c1	cyclic-lactone-autoinducer	BGC0000571.3	1	11644	11644	17
Hs_bin138	r87c1	RRE-containing		1	3594	3594	4
Hs_bin138	r118c1	terpene-precursor	BGC0002397.2	1	3173	3173	5
Hs_bin139	r57c1	terpene-precursor	BGC0002397.2	1	6363	6363	8
Hs_bin139	r412c1	arylpolyene	BGC0000353.5	1	1737	1737	2
Hs_bin139	r485c1	terpene-precursor	BGC0001361.3	1	1496	1496	2
Hs_bin139	r596c1	arylpolyene	BGC0002749.2	1	1210	1210	2
Hs_bin13	r3c1	terpene-precursor	BGC0002397.2	26150	47073	20924	19
Hs_bin13	r19c1	arylpolyene	BGC0001254.3	2550	28979	26430	27
Hs_bin140	r119c1	terpene-precursor	BGC0002397.2	1	6109	6109	8
Hs_bin140	r179c1	T1PKS	BGC0001276.3	1	3072	3072	2
Hs_bin141	r148c1	terpene-precursor	BGC0002397.2	1	4361	4361	5
Hs_bin142	r2c1	terpene-precursor	BGC0000650.3	74558	95532	20975	23
Hs_bin143	r110c1	terpene-precursor	BGC0002397.2	1	6791	6791	8
Hs_bin143	r150c1	NRPS	BGC0002135.2	1	5676	5676	4
Hs_bin143	r220c1	NRPS	BGC0001166.5	1	4244	4244	1
Hs_bin143	r271c1	ranthipeptide	BGC0002306.2	1	3508	3508	4
Hs_bin143	r359c1	NRPS	BGC0001135.5	1	2523	2523	1
Hs_bin144	r3c1	resorcinol	BGC0001534.3	1	28505	28505	28
Hs_bin144	r12c1	terpene-precursor	BGC0002309.2	20615	41598	20984	21
Hs_bin144	r13c1	arylpolyene	BGC0001275.3	59262	91892	32631	27
Hs_bin144	r22c1	RRE-containing	BGC0002713.2	26654	46923	20270	21
Hs_bin145	r327c1	terpene-precursor	BGC0002400.2	1	4240	4240	7
Hs_bin146	r201c1	RRE-containing		1	2700	2700	3
Hs_bin146	r380c1	RRE-containing		1	1712	1712	3
Hs_bin147	r24c1	NRPS-like	BGC0001160.5	1	19379	19379	18
Hs_bin147	r32c1	ranthipeptide	BGC0002306.2	1	16178	16178	17
Hs_bin147	r44c1	RRE-containing,terpene-precursor	BGC0002397.2	1	13178	13178	14
Hs_bin147	r170c1	triceptide		1	5387	5387	5
Hs_bin148	r1c1	terpene-precursor	BGC0002397.2	15088	35996	20909	21
Hs_bin148	r4c1	ranthipeptide	BGC0002306.2	37802	56721	18920	15
Hs_bin148	r5c1	cyclic-lactone-autoinducer	BGC0001210.5	36920	53397	16478	16
Hs_bin148	r60c1	cyclic-lactone-autoinducer	BGC0000486.4	1	13507	13507	13
Hs_bin148	r120c1	deazapurine	BGC0002354.4	1	6323	6323	6
Hs_bin148	r153c1	cyclic-lactone-autoinducer		1	4437	4437	6
Hs_bin149	r70c1	ranthipeptide	BGC0002306.2	1	4895	4895	7
Hs_bin149	r103c1	terpene-precursor	BGC0002283.2	1	4143	4143	7
Hs_bin14	r192c1	terpene-precursor	BGC0002397.2	1	5259	5259	6
Hs_bin14	r217c1	ranthipeptide		1	4453	4453	6
Hs_bin14	r399c1	ranthipeptide	BGC0002306.2	1	1725	1725	3
Hs_bin150	r155c1	terpene-precursor	BGC0002397.2	1	8413	8413	9
Hs_bin150	r159c1	RRE-containing	BGC0001838.4	1	8235	8235	10
Hs_bin151	r4c1	terpene-precursor	BGC0002283.2	13976	34875	20900	23
Hs_bin151	r92c1	ranthipeptide	BGC0002306.2	1	9268	9268	6
Hs_bin152	r170c1	ranthipeptide	BGC0002306.2	1	3697	3697	4
Hs_bin152	r196c1	terpene-precursor	BGC0002397.2	1	3379	3379	4
Hs_bin155	r30c1	terpene-precursor	BGC0002397.2	9993	24455	14463	15
Hs_bin155	r40c1	arylpolyene	BGC0001258.3	1	18221	18221	15
Hs_bin155	r150c1	T1PKS	BGC0001276.3	1	4191	4191	2
Hs_bin156	r1c1	RRE-containing	BGC0001778.5	55963	76328	20366	16
Hs_bin156	r13c1	cyclic-lactone-autoinducer	BGC0000488.4	1	10685	10685	10
Hs_bin156	r17c1	terpene-precursor	BGC0002283.2	8159	29082	20924	22
Hs_bin156	r57c1	cyclic-lactone-autoinducer	BGC0001517.3	1	13169	13169	16
Hs_bin156	r58c1	ranthipeptide		1	12062	12062	9
Hs_bin156	r62c1	phosphonate	BGC0000938.5	4238	12084	7847	7
Hs_bin157	r38c1	cyclic-lactone-autoinducer	BGC0002667.2	1	10969	10969	10
Hs_bin157	r57c1	RRE-containing	BGC0000122.5	1	12024	12024	11
Hs_bin157	r97c1	terpene-precursor	BGC0002283.2	1	8880	8880	9
Hs_bin157	r101c1	RRE-containing	BGC0001639.3	1	8260	8260	8
Hs_bin157	r198c1	ranthipeptide	BGC0002306.2	1	3762	3762	5
Hs_bin158	r7c1	terpene-precursor	BGC0002283.2	1	14983	14983	14
Hs_bin158	r30c1	ranthipeptide	BGC0002306.2	1	12545	12545	12
Hs_bin158	r180c1	RRE-containing		1	4405	4405	6
Hs_bin158	r242c1	deazapurine	BGC0002354.4	1	3247	3247	5
Hs_bin159	r30c1	NRPS-like	BGC0002164.2	1	9806	9806	6
Hs_bin159	r125c1	NRPS	BGC0001249.5	1	3750	3750	2
Hs_bin159	r137c1	cyclic-lactone-autoinducer	BGC0002667.2	1	3447	3447	6
Hs_bin15	r14c1	arylpolyene	BGC0002276.2	1	15302	15302	19
Hs_bin160	r40c1	terpene-precursor	BGC0002397.2	1	9063	9063	9
Hs_bin160	r102c1	arylpolyene	BGC0000838.3	1	5754	5754	8
Hs_bin160	r342c1	arylpolyene	BGC0000838.3	1	2591	2591	4
Hs_bin161	r15c1	ranthipeptide	BGC0002306.2	2606	22267	19662	18
Hs_bin161	r24c1	terpene-precursor	BGC0002397.2	1	18039	18039	22
Hs_bin162	r639c1	RRE-containing	BGC0002306.2	1	1059	1059	2
Hs_bin163	r115c1	ranthipeptide	BGC0002306.2	1	4762	4762	7
Hs_bin163	r476c1	terpene-precursor	BGC0002397.2	1	2217	2217	4
Hs_bin164	r23c1	RRE-containing	BGC0002436.2	1	6644	6644	9
Hs_bin164	r49c1	NRPS-like	BGC0000871.4	1	5421	5421	7
Hs_bin164	r102c1	RRE-containing		1	4136	4136	4
Hs_bin164	r191c1	terpene-precursor	BGC0002397.2	1	3222	3222	5
Hs_bin165	r41c1	terpene-precursor	BGC0002397.2	1	10951	10951	13
Hs_bin165	r111c1	lanthipeptide-class-ii	BGC0000500.5	1	7377	7377	6
Hs_bin165	r154c1	RiPP-like	BGC0002306.2	1	6201	6201	7
Hs_bin165	r350c1	cyclic-lactone-autoinducer		1	3023	3023	3
Hs_bin165	r485c1	cyclic-lactone-autoinducer		1	2249	2249	5
Hs_bin165	r598c1	cyclic-lactone-autoinducer		1	1823	1823	4
Hs_bin165	r760c1	cyclic-lactone-autoinducer		1	1453	1453	4
Hs_bin165	r784c1	cyclic-lactone-autoinducer		1	1408	1408	5
Hs_bin166	r225c1	ranthipeptide	BGC0002306.2	1	2272	2272	3
Hs_bin166	r322c1	terpene-precursor	BGC0002397.2	1	1894	1894	4
Hs_bin16	r45c1	cyclic-lactone-autoinducer	BGC0002755.2	1	6997	6997	8
Hs_bin16	r180c1	ranthipeptide	BGC0002306.2	1	3575	3575	4
Hs_bin16	r478c1	terpene-precursor	BGC0002397.2	1	1564	1564	3
Hs_bin17	r59c1	terpene-precursor	BGC0002397.2	1	8200	8200	13
Hs_bin18	r11c1	terpene-precursor	BGC0002283.2	1877	16587	14711	11
Hs_bin18	r23c1	ranthipeptide	BGC0002306.2	1	13516	13516	11
Hs_bin19	r33c1	terpene-precursor	BGC0002397.2	1	10880	10880	15
Hs_bin19	r138c1	RRE-containing	BGC0002713.2	1	5041	5041	7
Hs_bin19	r189c1	ranthipeptide	BGC0002306.2	1	3787	3787	3
Hs_bin20	r42c1	cyclic-lactone-autoinducer		1	10543	10543	10
Hs_bin20	r87c1	ranthipeptide	BGC0002306.2	1	7589	7589	7
Hs_bin20	r95c1	terpene-precursor	BGC0002397.2	1	7242	7242	10
Hs_bin20	r148c1	cyclic-lactone-autoinducer		1	5428	5428	7
Hs_bin20	r270c1	cyclic-lactone-autoinducer		1	3473	3473	5
Hs_bin20	r291c1	cyclic-lactone-autoinducer		1	3232	3232	5
Hs_bin20	r361c1	cyclic-lactone-autoinducer		1	2505	2505	3
Hs_bin20	r425c1	cyclic-lactone-autoinducer		1	1912	1912	2
Hs_bin21	r67c1	terpene-precursor	BGC0002397.2	1	6914	6914	7
Hs_bin21	r136c1	RRE-containing	BGC0001427.4	1	4866	4866	6
Hs_bin22	r568c1	terpene-precursor	BGC0002400.2	1	1400	1400	2
Hs_bin23	r2c1	terpene-precursor	BGC0002283.2	4520	25416	20897	23
Hs_bin23	r41c1	ranthipeptide	BGC0002436.2	1	14108	14108	14
Hs_bin23	r144c1	deazapurine	BGC0002354.4	1	6315	6315	8
Hs_bin24	r109c1	ranthipeptide	BGC0002306.2	1	4351	4351	3
Hs_bin24	r156c1	RRE-containing	BGC0002049.3	1	3734	3734	4
Hs_bin24	r564c1	RRE-containing		1	1555	1555	3
Hs_bin25	r5c1	terpene-precursor	BGC0002283.2	56876	68244	11369	14
Hs_bin26	r1c1	NRPS	BGC0001575.4	457	31637	31181	24
Hs_bin26	r17c1	terpene-precursor	BGC0002283.2	1	13831	13831	16
Hs_bin26	r106c1	cyclic-lactone-autoinducer		1	6155	6155	9
Hs_bin26	r191c1	ranthipeptide	BGC0002306.2	1	4103	4103	5
Hs_bin27	r80c1	terpene-precursor	BGC0000677.5	1	6649	6649	6
Hs_bin27	r336c1	lanthipeptide-class-iv	BGC0000551.5	1	10711	10711	11
Hs_bin28	r79c1	cyclic-lactone-autoinducer	BGC0000702.5	1	4439	4439	7
Hs_bin28	r93c1	cyclic-lactone-autoinducer		1	4187	4187	6
Hs_bin28	r160c1	RRE-containing	BGC0002306.2	1	3480	3480	5
Hs_bin28	r275c1	NRPS-like	BGC0001135.5	1	2702	2702	3
Hs_bin29	r10c1	terpene-precursor	BGC0002283.2	1	20023	20023	24
Hs_bin29	r127c1	ranthipeptide	BGC0002306.2	1	5908	5908	9
Hs_bin2	r24c1	terpene-precursor	BGC0002397.2	1	9593	9593	10
Hs_bin2	r135c1	ranthipeptide	BGC0002306.2	1	4577	4577	5
Hs_bin30	r421c1	terpene-precursor	BGC0002397.2	1	1827	1827	3
Hs_bin31	r7c1	terpene-precursor	BGC0002397.2	1	12585	12585	17
Hs_bin31	r264c1	cyclic-lactone-autoinducer		1	2917	2917	3
Hs_bin31	r307c1	RiPP-like	BGC0000624.3	1	2612	2612	4
Hs_bin32	r337c1	terpene-precursor	BGC0002309.2	1	2174	2174	3
Hs_bin33	r77c1	terpene-precursor	BGC0002397.2	1	6977	6977	9
Hs_bin34	r65c1	terpene-precursor	BGC0002397.2	1	7882	7882	15
Hs_bin34	r216c1	ranthipeptide		1	3220	3220	6
Hs_bin34	r244c1	RRE-containing	BGC0002306.2	1	2686	2686	4
Hs_bin35	r121c1	ranthipeptide	BGC0002306.2	1	4860	4860	7
Hs_bin35	r331c1	terpene-precursor	BGC0002397.2	1	2065	2065	3
Hs_bin36	r13c1	betalactone	BGC0001160.5	1	7498	7498	7
Hs_bin36	r68c1	terpene-precursor	BGC0002397.2	1	5021	5021	7
Hs_bin36	r665c1	RRE-containing		1	1032	1032	3
Hs_bin37	r276c1	ranthipeptide	BGC0002306.2	1	3333	3333	5
Hs_bin37	r493c1	terpene-precursor	BGC0002397.2	1	1676	1676	3
Hs_bin38	r107c1	terpene-precursor	BGC0002397.2	1	5734	5734	8
Hs_bin39	r8c1	azole-containing-RiPP	BGC0000590.5	1	16560	16560	14
Hs_bin39	r13c1	deazapurine	BGC0001217.5	1	15464	15464	21
Hs_bin39	r94c1	cyclic-lactone-autoinducer	BGC0001222.3	1	6880	6880	8
Hs_bin39	r187c1	ranthipeptide	BGC0002306.2	1	4104	4104	6
Hs_bin3	r4c1	deazapurine	BGC0001217.5	6564	28947	22384	21
Hs_bin3	r5c1	terpene-precursor	BGC0002397.2	21576	39218	17643	23
Hs_bin3	r10c1	cyclic-lactone-autoinducer	BGC0000488.4	1	29490	29490	34
Hs_bin3	r42c1	ranthipeptide	BGC0002306.2	1	15081	15081	14
Hs_bin3	r123c1	cyclic-lactone-autoinducer	BGC0002306.2	1	5854	5854	11
Hs_bin3	r153c1	cyclic-lactone-autoinducer	BGC0001388.3	1	4603	4603	7
Hs_bin40	r186c1	terpene-precursor	BGC0002397.2	1	5749	5749	6
Hs_bin41	r98c1	terpene-precursor	BGC0002397.2	1	8331	8331	14
Hs_bin42	r55c1	ranthipeptide	BGC0000801.5	1	4840	4840	5
Hs_bin42	r414c1	terpene-precursor	BGC0002283.2	1	1760	1760	2
Hs_bin44	r62c1	terpene-precursor	BGC0002397.2	1	4922	4922	6
Hs_bin44	r76c1	ranthipeptide	BGC0002306.2	1	4617	4617	7
Hs_bin45	r4c1	NRPS	BGC0002474.2	14682	58278	43597	33
Hs_bin45	r35c1	terpene-precursor	BGC0002397.2	1	18482	18482	21
Hs_bin45	r36c1	ranthipeptide	BGC0000742.3	13406	25980	12575	9
Hs_bin46	r32c1	ranthipeptide,triceptide	BGC0002306.2	9698	23932	14235	17
Hs_bin46	r39c1	terpene-precursor	BGC0002397.2	1	17245	17245	18
Hs_bin46	r94c1	RRE-containing		1	4656	4656	5
Hs_bin47	r8c1	terpene-precursor	BGC0002397.2	37496	52730	15235	15
Hs_bin47	r181c1	RRE-containing	BGC0001992.3	1	6284	6284	9
Hs_bin48	r13c1	cyclic-lactone-autoinducer	BGC0002667.2	15520	34501	18982	21
Hs_bin48	r19c1	NRPS	BGC0002135.2	1	25824	25824	19
Hs_bin49	r10c1	cyclic-lactone-autoinducer	BGC0002674.2	31023	52069	21047	20
Hs_bin49	r19c1	ranthipeptide	BGC0000622.5	15698	35763	20066	16
Hs_bin49	r68c1	terpene-precursor	BGC0002283.2	1	10811	10811	9
Hs_bin4	r17c1	ranthipeptide	BGC0002659.2	1	11840	11840	10
Hs_bin4	r36c1	terpene-precursor	BGC0002397.2	1	10462	10462	15
Hs_bin50	r133c1	terpene-precursor	BGC0002309.2	1	5573	5573	5
Hs_bin51	r30c1	terpene-precursor	BGC0002400.2	9819	30802	20984	21
Hs_bin52	r62c1	cyclic-lactone-autoinducer		1	6502	6502	9
Hs_bin52	r102c1	terpene-precursor	BGC0002397.2	1	5223	5223	6
Hs_bin52	r118c1	cyclic-lactone-autoinducer		1	4911	4911	5
Hs_bin52	r120c1	RRE-containing	BGC0002306.2	1	4856	4856	3
Hs_bin52	r178c1	cyclic-lactone-autoinducer	BGC0002826.2	1	3965	3965	5
Hs_bin52	r303c1	cyclic-lactone-autoinducer	BGC0000620.3	1	2686	2686	5
Hs_bin53	r19c1	terpene-precursor	BGC0000677.5	6287	27261	20975	17
Hs_bin53	r53c1	RRE-containing	BGC0001235.4	1	19426	19426	17
Hs_bin53	r119c1	resorcinol	BGC0001526.4	1	7541	7541	6
Hs_bin54	r15c1	arylpolyene	BGC0000838.3	1	20234	20234	20
Hs_bin54	r35c1	phosphonate	BGC0000742.3	1	15748	15748	16
Hs_bin54	r78c1	arylpolyene	BGC0001244.3	1	11464	11464	11
Hs_bin54	r434c1	terpene-precursor	BGC0002397.2	1	4186	4186	7
Hs_bin54	r843c1	RRE-containing		1	2258	2258	4
Hs_bin55	r54c1	RRE-containing	BGC0000547.5	1	7077	7077	9
Hs_bin55	r64c1	cyclic-lactone-autoinducer		1	6682	6682	12
Hs_bin55	r213c1	terpene-precursor	BGC0002397.2	1	2549	2549	4
Hs_bin56	r3c1	ranthipeptide	BGC0002306.2	20775	42462	21688	15
Hs_bin56	r3c2	terpene-precursor	BGC0002283.2	75600	96511	20912	21
Hs_bin56	r14c1	cyclic-lactone-autoinducer	BGC0001210.5	20324	40638	20315	18
Hs_bin56	r15c1	RRE-containing	BGC0001634.3	11130	31405	20276	18
Hs_bin56	r29c1	RRE-containing	BGC0000783.3	1	12713	12713	12
Hs_bin57	r17c1	arylpolyene	BGC0001160.5	1	22229	22229	30
Hs_bin57	r64c1	terpene-precursor	BGC0002397.2	1	10426	10426	12
Hs_bin58	r82c1	terpene-precursor	BGC0002397.2	1	9335	9335	8
Hs_bin58	r89c1	arylpolyene	BGC0002276.2	1	8886	8886	7
Hs_bin58	r112c1	arylpolyene	BGC0001244.3	1	7440	7440	9
Hs_bin59	r45c1	ranthipeptide	BGC0002306.2	1	6130	6130	7
Hs_bin59	r430c1	terpene-precursor	BGC0002397.2	1	1613	1613	3
Hs_bin60	r45c1	RRE-containing	BGC0001992.3	1	17233	17233	19
Hs_bin60	r189c1	terpene-precursor	BGC0002397.2	1	7280	7280	10
Hs_bin61	r436c1	arylpolyene	BGC0001244.3	1	2172	2172	4
Hs_bin61	r572c1	arylpolyene	BGC0000838.3	1	1571	1571	1
Hs_bin62	r3c1	RiPP-like	BGC0000624.3	16645	30355	13711	16
Hs_bin62	r6c1	lanthipeptide-class-i	BGC0000506.4	10075	25566	15492	19
Hs_bin62	r8c1	terpene-precursor	BGC0002397.2	1	17067	17067	21
Hs_bin62	r26c1	RiPP-like	BGC0000498.5	9457	14979	5523	9
Hs_bin62	r32c1	RaS-RiPP	BGC0001929.2	1	13579	13579	15
Hs_bin62	r38c1	RRE-containing	BGC0000519.4	1	13066	13066	13
Hs_bin62	r43c1	RaS-RiPP	BGC0001209.3	1	12548	12548	16
Hs_bin63	r6c1	ranthipeptide	BGC0002306.2	21012	32908	11897	15
Hs_bin63	r33c1	terpene-precursor	BGC0002397.2	1	15818	15818	19
Hs_bin63	r49c1	RRE-containing	BGC0002442.3	1	12788	12788	14
Hs_bin63	r131c1	RRE-containing	BGC0000906.3	1	4170	4170	6
Hs_bin64	r40c1	terpene	BGC0000545.5	1	12544	12544	11
Hs_bin64	r101c1	terpene-precursor	BGC0002397.2	1	7480	7480	13
Hs_bin64	r154c1	betalactone	BGC0001164.3	1	5528	5528	4
Hs_bin65	r43c1	NRPS	BGC0002286.3	1	13290	13290	10
Hs_bin65	r80c1	RRE-containing	BGC0000757.3	1	7342	7342	9
Hs_bin66	r4c1	cyclic-lactone-autoinducer	BGC0000526.5	15066	27810	12745	13
Hs_bin66	r19c1	deazapurine	BGC0002306.2	1300	16324	15025	17
Hs_bin66	r50c1	RRE-containing	BGC0001314.3	1	10942	10942	14
Hs_bin66	r249c1	terpene-precursor	BGC0002397.2	1	3017	3017	5
Hs_bin67	r43c1	RRE-containing	BGC0002313.3	1	14209	14209	17
Hs_bin67	r74c1	terpene-precursor	BGC0002397.2	1	11064	11064	9
Hs_bin6	r9c1	terpene-precursor	BGC0002397.2	1	10780	10780	12
Hs_bin6	r592c1	RRE-containing	BGC0002306.2	1	1210	1210	2
Hs_bin70	r1c1	terpene-precursor	BGC0002397.2	10165	31049	20885	21
Hs_bin70	r32c1	ranthipeptide	BGC0002306.2	372	12168	11797	9
Hs_bin70	r40c1	cyclic-lactone-autoinducer	BGC0002306.2	1	10980	10980	12
Hs_bin70	r123c1	cyclic-lactone-autoinducer	BGC0001291.3	1	6194	6194	7
Hs_bin71	r26c1	ranthipeptide	BGC0002306.2	1	14956	14956	11
Hs_bin71	r31c1	terpene-precursor	BGC0002397.2	3749	16260	12512	16
Hs_bin72	r116c1	lanthipeptide-class-i	BGC0002576.2	1	7766	7766	6
Hs_bin72	r122c1	RRE-containing		1	7220	7220	8
Hs_bin72	r133c1	terpene-precursor	BGC0002397.2	1	6555	6555	7
Hs_bin73	r141c1	ranthipeptide	BGC0002306.2	1	4403	4403	3
Hs_bin73	r142c1	terpene-precursor	BGC0002397.2	1	4392	4392	6
Hs_bin73	r190c1	RRE-containing		1	3631	3631	4
Hs_bin74	r264c1	RRE-containing	BGC0002306.2	1	3403	3403	2
Hs_bin74	r321c1	terpene-precursor	BGC0002283.2	1	2857	2857	2
Hs_bin75	r25c1	terpene-precursor	BGC0002400.2	1	10830	10830	9
Hs_bin75	r66c1	RRE-containing	BGC0002246.3	1	7222	7222	9
Hs_bin76	r4c1	ranthipeptide	BGC0002306.2	1	11422	11422	11
Hs_bin76	r27c1	cyclic-lactone-autoinducer		4148	15847	11700	10
Hs_bin76	r101c1	cyclic-lactone-autoinducer	BGC0000947.5	1	7247	7247	7
Hs_bin76	r215c1	terpene-precursor	BGC0002397.2	1	3577	3577	5
Hs_bin76	r299c1	cyclic-lactone-autoinducer	BGC0002306.2	1	2411	2411	5
Hs_bin78	r94c1	ranthipeptide	BGC0002306.2	1	4630	4630	5
Hs_bin79	r17c1	cyclic-lactone-autoinducer	BGC0002328.3	1	8821	8821	13
Hs_bin7	r13c1	terpene-precursor	BGC0002397.2	1	14569	14569	14
Hs_bin7	r41c1	arylpolyene	BGC0001273.3	1	11268	11268	13
Hs_bin7	r298c1	arylpolyene	BGC0000838.3	1	3108	3108	4
Hs_bin80	r2c1	ranthipeptide	BGC0002306.2	12861	34225	21365	12
Hs_bin80	r7c1	cyclic-lactone-autoinducer	BGC0001400.3	8092	24596	16505	26
Hs_bin80	r29c1	terpene-precursor	BGC0002283.2	1	16752	16752	16
Hs_bin80	r60c1	cyclic-lactone-autoinducer	BGC0000297.5	1	12148	12148	15
Hs_bin81	r2c1	terpene	BGC0002674.2	93258	114103	20846	14
Hs_bin81	r5c1	terpene	BGC0001839.3	95023	115958	20936	27
Hs_bin81	r9c1	terpene-precursor	BGC0002397.2	62509	82208	19700	21
Hs_bin83	r3c1	ranthipeptide	BGC0002306.2	13172	34542	21371	15
Hs_bin83	r57c1	terpene-precursor	BGC0002283.2	1	14155	14155	15
Hs_bin84	r11c1	ranthipeptide	BGC0002306.2	3143	24825	21683	19
Hs_bin84	r13c1	terpene-precursor	BGC0002397.2	24575	41014	16440	19
Hs_bin84	r15c1	deazapurine	BGC0002354.4	1	17701	17701	20
Hs_bin84	r66c1	resorcinol	BGC0000043.5	1	7942	7942	9
Hs_bin85	r4c1	terpene-precursor	BGC0002397.2	1	14376	14376	15
Hs_bin85	r88c1	triceptide	BGC0001235.4	1	7454	7454	5
Hs_bin85	r197c1	ranthipeptide	BGC0002306.2	1	3657	3657	4
Hs_bin86	r18c1	ranthipeptide	BGC0001400.3	1	13130	13130	15
Hs_bin86	r200c1	terpene-precursor	BGC0002397.2	1	3444	3444	4
Hs_bin87	r15c1	terpene-precursor	BGC0002283.2	1	14476	14476	16
Hs_bin87	r162c1	ranthipeptide	BGC0002306.2	1	3943	3943	5
Hs_bin88	r10c1	ranthipeptide	BGC0002306.2	782	22155	21374	18
Hs_bin88	r42c1	RRE-containing	BGC0001441.5	2115	18096	15982	14
Hs_bin88	r94c1	cyclic-lactone-autoinducer	BGC0000607.5	1	10674	10674	10
Hs_bin88	r206c1	terpene-precursor	BGC0002397.2	1	4284	4284	7
Hs_bin89	r1c1	terpene-precursor	BGC0002397.2	14683	35570	20888	23
Hs_bin89	r3c1	cyclic-lactone-autoinducer	BGC0000506.4	13835	34677	20843	22
Hs_bin89	r124c1	RRE-containing	BGC0001356.4	1	7709	7709	8
Hs_bin89	r219c1	ranthipeptide	BGC0002306.2	1	3032	3032	4
Hs_bin89	r224c1	cyclic-lactone-autoinducer		1	2857	2857	6
Hs_bin89	r258c1	cyclic-lactone-autoinducer		1	1803	1803	3
Hs_bin8	r103c1	terpene-precursor	BGC0002400.2	1	11610	11610	14
Hs_bin90	r44c1	deazapurine	BGC0002354.4	1	10211	10211	11
Hs_bin90	r127c1	terpene-precursor	BGC0002397.2	1	6005	6005	9
Hs_bin90	r142c1	cyclic-lactone-autoinducer	BGC0000043.5	1	5616	5616	4
Hs_bin90	r144c1	ranthipeptide	BGC0002436.2	1	5604	5604	5
Hs_bin91	r91c1	terpene-precursor	BGC0002397.2	1	7012	7012	8
Hs_bin91	r94c1	terpene	BGC0000656.5	1	6616	6616	9
Hs_bin91	r109c1	terpene	BGC0002346.3	1	5638	5638	7
Hs_bin92	r15c1	terpene-precursor	BGC0002397.2	1303	22199	20897	22
Hs_bin92	r36c1	cyclic-lactone-autoinducer	BGC0000595.3	5947	18841	12895	15
Hs_bin92	r59c1	cyclic-lactone-autoinducer,deazapurine	BGC0001217.5	1	13867	13867	15
Hs_bin92	r65c1	cyclic-lactone-autoinducer	BGC0002306.2	1	10990	10990	11
Hs_bin92	r72c1	cyclic-lactone-autoinducer	BGC0000540.5	1	12052	12052	13
Hs_bin92	r73c1	RiPP-like	BGC0001887.3	3808	12039	8232	9
Hs_bin92	r92c1	ranthipeptide	BGC0002306.2	1	9755	9755	7
Hs_bin92	r115c1	cyclic-lactone-autoinducer	BGC0002306.2	1	7809	7809	11
Hs_bin92	r191c1	RiPP-like		1	3222	3222	6
Hs_bin93	r16c1	cyclic-lactone-autoinducer	BGC0002826.2	1	11049	11049	12
Hs_bin93	r46c1	terpene-precursor	BGC0002397.2	1	10693	10693	13
Hs_bin93	r151c1	ranthipeptide	BGC0002306.2	1	5497	5497	9
Hs_bin93	r207c1	cyclic-lactone-autoinducer		1	4309	4309	4
Hs_bin93	r216c1	RRE-containing		1	4153	4153	8
Hs_bin94	r9c1	terpene-precursor	BGC0002397.2	1	10667	10667	16
Hs_bin94	r64c1	NRPS-like	BGC0002277.2	1	5090	5090	3
Hs_bin95	r148c1	terpene-precursor	BGC0002397.2	1	6347	6347	8
Hs_bin95	r165c1	RRE-containing		1	4833	4833	6
Hs_bin96	r2c1	terpene-precursor	BGC0000677.5	18252	39340	21089	14
Hs_bin97	r14c1	terpene-precursor	BGC0002283.2	7163	27494	20332	23
Hs_bin97	r219c1	ranthipeptide	BGC0002306.2	1	3300	3300	4
Hs_bin98	r69c1	terpene-precursor	BGC0002400.2	1	8079	8079	9
Hs_bin99	r291c1	terpene-precursor	BGC0002397.2	1	1944	1944	4
Hs_bin99	r459c1	RRE-containing	BGC0001687.3	1	1572	1572	4
Hs_bin99	r854c1	terpene-precursor	BGC0002283.2	1	1076	1076	2
Hs_bin9	r25c1	terpene-precursor	BGC0002283.2	9739	27503	17765	25
Hs_bin9	r38c1	RiPP-like	BGC0002322.3	2178	12501	10324	10
Hs_Hbin100	r18c1	arylpolyene	BGC0001244.3	1	27241	27241	31
Hs_Hbin100	r81c1	phosphonate	BGC0000938.5	405	14730	14326	13
Hs_Hbin100	r91c1	NRPS	BGC0001166.5	1	13616	13616	9
Hs_Hbin100	r110c1	arylpolyene	BGC0001273.3	1	12276	12276	11
Hs_Hbin100	r139c1	terpene-precursor	BGC0002397.2	1	10628	10628	11
Hs_Hbin100	r212c1	RiPP-like	BGC0000558.5	1	7893	7893	7
Hs_Hbin100	r259c1	triceptide		1	6913	6913	9
Hs_Hbin100	r503c1	RRE-containing		1	3353	3353	7
Hs_Hbin100	r1198c1	arylpolyene	BGC0001075.5	1	1032	1032	1
Hs_Hbin101	r22c1	terpene-precursor	BGC0002283.2	1	14252	14252	16
Hs_Hbin101	r60c1	NRPS	BGC0001166.5	1	9183	9183	5
Hs_Hbin101	r186c1	NRPS	BGC0001135.5	1	4115	4115	1
Hs_Hbin101	r235c1	ranthipeptide	BGC0002306.2	1	3280	3280	5
Hs_Hbin105	r1c1	NRPS,T1PKS	BGC0001833.4	1	28606	28606	12
Hs_Hbin105	r22c1	cytokinin	BGC0000779.3	1	12993	12993	13
Hs_Hbin105	r36c1	terpene-precursor	BGC0002397.2	1	11720	11720	10
Hs_Hbin105	r85c1	NRPS-like	BGC0001160.5	1	7793	7793	6
Hs_Hbin105	r186c1	NRPS	BGC0001164.3	1	4599	4599	1
Hs_Hbin105	r218c1	RiPP-like	BGC0000483.5	1	3699	3699	5
Hs_Hbin105	r319c1	NRPS-like	BGC0002164.2	1	2325	2325	1
Hs_Hbin105	r328c1	NRPS-like	BGC0001250.4	1	2274	2274	1
Hs_Hbin106	r39c1	terpene-precursor	BGC0002397.2	1	9851	9851	11
Hs_Hbin106	r149c1	RRE-containing	BGC0002306.2	1	4288	4288	4
Hs_Hbin106	r184c1	terpene-precursor	BGC0002397.2	1	3779	3779	6
Hs_Hbin108	r13c1	arylpolyene	BGC0001275.3	1	14494	14494	13
Hs_Hbin108	r151c1	terpene-precursor	BGC0002309.2	1	5381	5381	7
Hs_Hbin108	r279c1	arylpolyene	BGC0001273.3	1	3830	3830	6
Hs_Hbin108	r683c1	arylpolyene	BGC0000205.3	1	1981	1981	3
Hs_Hbin108	r726c1	RRE-containing		1	1881	1881	3
Hs_Hbin108	r1235c1	arylpolyene	BGC0001258.3	1	1076	1076	2
Hs_Hbin109	r4c1	RRE-containing	BGC0000763.5	21111	41389	20279	19
Hs_Hbin109	r11c1	RiPP-like	BGC0000590.5	55344	64355	9012	6
Hs_Hbin109	r13c1	NRPS	BGC0001249.5	1	43752	43752	36
Hs_Hbin109	r15c1	arylpolyene	BGC0001275.3	16615	57838	41224	30
Hs_Hbin109	r24c1	terpene-precursor	BGC0002397.2	1	12740	12740	10
Hs_Hbin109	r86c1	phosphonate	BGC0001747.3	441	21403	20963	27
Hs_Hbin109	r90c1	phosphonate	BGC0000938.5	1	7820	7820	9
Hs_Hbin10	r3c1	RRE-containing	BGC0000868.5	1	16012	16012	18
Hs_Hbin10	r20c1	terpene-precursor	BGC0001164.3	1	16145	16145	17
Hs_Hbin111	r10c1	terpene-precursor	BGC0002397.2	28889	49773	20885	25
Hs_Hbin111	r14c1	ranthipeptide	BGC0002306.2	36680	53974	17295	18
Hs_Hbin112	r104c1	terpene-precursor	BGC0002397.2	1	4352	4352	7
Hs_Hbin112	r228c1	ranthipeptide		1	2717	2717	5
Hs_Hbin112	r249c1	terpene-precursor	BGC0000664.5	1	2569	2569	3
Hs_Hbin112	r622c1	terpene-precursor	BGC0002309.2	1	1140	1140	2
Hs_Hbin114	r4c1	ranthipeptide	BGC0002306.2	6655	28312	21658	19
Hs_Hbin114	r6c1	NRPS	BGC0002135.2	39421	78166	38746	32
Hs_Hbin114	r7c1	NRPS	BGC0002164.2	45551	77779	32229	20
Hs_Hbin114	r9c1	terpene-precursor	BGC0002283.2	53469	74413	20945	22
Hs_Hbin114	r39c1	RRE-containing,cyclic-lactone-autoinducer	BGC0002306.2	1	24213	24213	23
Hs_Hbin119	r238c1	ranthipeptide	BGC0002306.2	1	3044	3044	3
Hs_Hbin11	r1c1	terpene-precursor	BGC0002283.2	44904	62482	17579	19
Hs_Hbin11	r41c1	ranthipeptide	BGC0002306.2	2233	16182	13950	16
Hs_Hbin11	r65c1	RiPP-like	BGC0002698.2	1	5633	5633	4
Hs_Hbin120	r7c1	terpene	BGC0000188.5	1	13747	13747	13
Hs_Hbin120	r19c1	terpene	BGC0001839.3	2358	23278	20921	22
Hs_Hbin120	r65c1	terpene-precursor	BGC0002397.2	646	17509	16864	18
Hs_Hbin120	r85c1	terpene-precursor	BGC0001082.4	1	12596	12596	11
Hs_Hbin121	r5c1	terpene-precursor	BGC0002397.2	60699	81565	20867	25
Hs_Hbin121	r31c1	lanthipeptide-class-iv	BGC0000551.5	1	13364	13364	13
Hs_Hbin123	r2c1	terpene-precursor	BGC0002283.2	43558	64430	20873	24
Hs_Hbin124	r5c1	T3PKS	BGC0002561.3	1	10488	10488	12
Hs_Hbin124	r50c1	RiPP-like	BGC0000494.5	1	5481	5481	6
Hs_Hbin124	r72c1	terpene-precursor	BGC0002397.2	1	5276	5276	7
Hs_Hbin124	r223c1	terpene-precursor	BGC0002397.2	1	2256	2256	4
Hs_Hbin125	r16c1	terpene-precursor	BGC0001184.4	28602	45826	17225	16
Hs_Hbin126	r1c1	ranthipeptide	BGC0002306.2	7349	28862	21514	20
Hs_Hbin126	r5c1	terpene-precursor	BGC0002283.2	28315	49214	20900	25
Hs_Hbin126	r6c1	cyclic-lactone-autoinducer	BGC0000136.5	1	12499	12499	12
Hs_Hbin131	r4c1	terpene-precursor	BGC0002397.2	1	16835	16835	19
Hs_Hbin131	r19c1	RiPP-like	BGC0002561.3	21212	31997	10786	11
Hs_Hbin131	r21c1	NRPS-like	BGC0000895.5	1	24345	24345	18
Hs_Hbin131	r78c1	opine-like-metallophore	BGC0002490.2	1	14634	14634	17
Hs_Hbin131	r144c1	NRPS-like	BGC0001668.4	1	5550	5550	6
Hs_Hbin133	r2c1	terpene-precursor	BGC0002397.2	8519	29430	20912	23
Hs_Hbin133	r81c1	ranthipeptide	BGC0000622.5	1	8964	8964	10
Hs_Hbin133	r116c1	phosphonate	BGC0000904.5	1	7065	7065	6
Hs_Hbin133	r126c1	NRPS	BGC0000871.4	1	6654	6654	4
Hs_Hbin135	r106c1	terpene-precursor	BGC0002397.2	1	5596	5596	6
Hs_Hbin135	r195c1	terpene-precursor	BGC0002397.2	1	4015	4015	4
Hs_Hbin137	r564c1	terpene-precursor	BGC0001911.3	1	1793	1793	2
Hs_Hbin138	r1c1	terpene-precursor	BGC0002397.2	13698	31800	18103	22
Hs_Hbin138	r204c1	ranthipeptide	BGC0002306.2	1	3153	3153	2
Hs_Hbin139	r115c1	terpene-precursor	BGC0002397.2	1	6850	6850	8
Hs_Hbin13	r175c1	terpene-precursor	BGC0002309.2	1	3942	3942	4
Hs_Hbin140	r23c1	ranthipeptide	BGC0000559.4	1	7737	7737	9
Hs_Hbin140	r446c1	terpene-precursor	BGC0002283.2	1	1974	1974	3
Hs_Hbin141	r64c1	terpene-precursor	BGC0002283.2	3343	15024	11682	11
Hs_Hbin142	r5c1	terpene-precursor	BGC0002283.2	1	19834	19834	22
Hs_Hbin142	r242c1	ranthipeptide	BGC0002306.2	1	2461	2461	4
Hs_Hbin143	r67c1	terpene-precursor	BGC0002397.2	1	7954	7954	11
Hs_Hbin146	r12c1	terpene-precursor	BGC0002283.2	1	18262	18262	20
Hs_Hbin146	r78c1	cyclic-lactone-autoinducer	BGC0000486.4	1	8158	8158	9
Hs_Hbin146	r137c1	ranthipeptide	BGC0002306.2	1	5347	5347	5
Hs_Hbin146	r165c1	ranthipeptide		1	4526	4526	3
Hs_Hbin146	r235c1	cyclic-lactone-autoinducer		1	3065	3065	3
Hs_Hbin147	r3c1	terpene-precursor	BGC0002283.2	11214	32095	20882	20
Hs_Hbin147	r349c1	ranthipeptide		1	2108	2108	4
Hs_Hbin147	r422c1	NRPS-like	BGC0002348.2	1	1616	1616	1
Hs_Hbin148	r93c1	ranthipeptide	BGC0000599.5	3416	17708	14293	13
Hs_Hbin148	r194c1	terpene-precursor	BGC0002397.2	1	7501	7501	8
Hs_Hbin152	r4c1	cyclic-lactone-autoinducer	BGC0000547.5	363	21074	20712	25
Hs_Hbin152	r4c2	cyclic-lactone-autoinducer	BGC0002667.2	25537	46106	20570	17
Hs_Hbin152	r5c1	NRPS-like,RRE-containing	BGC0002193.2	24409	62008	37600	30
Hs_Hbin152	r8c1	ranthipeptide	BGC0002306.2	39858	56895	17038	15
Hs_Hbin152	r14c1	terpene-precursor	BGC0002283.2	14074	34976	20903	22
Hs_Hbin152	r18c1	cyclic-lactone-autoinducer	BGC0002674.2	1	17026	17026	14
Hs_Hbin152	r50c1	RRE-containing	BGC0001671.3	1	17054	17054	14
Hs_Hbin152	r93c1	cyclic-lactone-autoinducer	BGC0002306.2	1	8423	8423	12
Hs_Hbin152	r126c1	RRE-containing		1	3436	3436	6
Hs_Hbin153	r199c1	RRE-containing	BGC0000187.5	1	2796	2796	5
Hs_Hbin153	r379c1	terpene-precursor	BGC0002397.2	1	1426	1426	3
Hs_Hbin154	r4c1	terpene-precursor	BGC0002397.2	30260	51141	20882	23
Hs_Hbin154	r14c1	cyclic-lactone-autoinducer	BGC0000626.3	18749	37445	18697	17
Hs_Hbin157	r234c1	terpene-precursor	BGC0002397.2	1	4710	4710	5
Hs_Hbin159	r27c1	terpene	BGC0000501.3	1	8940	8940	7
Hs_Hbin159	r119c1	terpene-precursor	BGC0002397.2	1	4445	4445	7
Hs_Hbin15	r5c1	terpene-precursor	BGC0002283.2	2331	23218	20888	17
Hs_Hbin15	r9c1	deazapurine	BGC0002354.4	1	22312	22312	22
Hs_Hbin15	r10c1	ranthipeptide	BGC0002306.2	11349	29343	17995	13
Hs_Hbin15	r61c1	triceptide		1	12148	12148	10
Hs_Hbin15	r86c1	NRPS-like	BGC0001160.5	1	9512	9512	8
Hs_Hbin162	r2c1	terpene-precursor	BGC0002397.2	19349	40398	21050	20
Hs_Hbin162	r151c1	terpene	BGC0000647.3	1	6353	6353	6
Hs_Hbin162	r246c1	RiPP-like		1	3542	3542	4
Hs_Hbin163	r27c1	phosphonate	BGC0000897.5	1	15580	15580	13
Hs_Hbin163	r42c1	RRE-containing	BGC0000851.5	1	13905	13905	13
Hs_Hbin163	r89c1	triceptide		1	9924	9924	11
Hs_Hbin163	r172c1	RiPP-like	BGC0001555.4	1	6091	6091	8
Hs_Hbin163	r187c1	terpene-precursor	BGC0002309.2	1	5713	5713	8
Hs_Hbin165	r55c1	terpene-precursor	BGC0000506.4	1	10266	10266	9
Hs_Hbin167	r25c1	terpene-precursor	BGC0002309.2	5823	25081	19259	24
Hs_Hbin168	r5c1	cyclic-lactone-autoinducer	BGC0000388.5	1	14514	14514	14
Hs_Hbin168	r5c2	ranthipeptide	BGC0002306.2	70316	91967	21652	19
Hs_Hbin168	r10c1	terpene-precursor	BGC0002283.2	38237	59154	20918	23
Hs_Hbin168	r11c1	NRPS	BGC0002135.2	67740	94977	27238	22
Hs_Hbin168	r12c1	lanthipeptide-class-ii	BGC0000554.4	24562	47591	23030	21
Hs_Hbin168	r12c2	ranthipeptide	BGC0002306.2	56085	77530	21446	18
Hs_Hbin169	r8c1	ranthipeptide	BGC0002306.2	14964	36169	21206	17
Hs_Hbin169	r16c1	terpene-precursor	BGC0002397.2	6225	27121	20897	26
Hs_Hbin170	r8c1	ranthipeptide	BGC0002578.2	44929	55031	10103	10
Hs_Hbin170	r9c1	terpene-precursor	BGC0002283.2	5894	26778	20885	23
Hs_Hbin170	r45c1	ranthipeptide	BGC0002306.2	1	11541	11541	11
Hs_Hbin172	r1c1	terpene-precursor	BGC0002283.2	23216	44100	20885	24
Hs_Hbin172	r14c1	ranthipeptide	BGC0002306.2	22656	44238	21583	19
Hs_Hbin173	r104c1	triceptide	BGC0001964.2	1	5354	5354	8
Hs_Hbin173	r364c1	ranthipeptide	BGC0000599.5	1	3179	3179	5
Hs_Hbin173	r641c1	terpene-precursor	BGC0002283.2	1	2292	2292	2
Hs_Hbin173	r824c1	triceptide		1	1876	1876	3
Hs_Hbin174	r2c1	cyclic-lactone-autoinducer	BGC0002328.3	34400	55189	20790	21
Hs_Hbin174	r2c2	terpene-precursor	BGC0002397.2	100606	121494	20889	21
Hs_Hbin174	r15c1	NRPS	BGC0002135.2	1	33574	33574	25
Hs_Hbin176	r59c1	terpene-precursor	BGC0002397.2	1	10688	10688	11
Hs_Hbin176	r104c1	ranthipeptide	BGC0002306.2	1	7567	7567	9
Hs_Hbin176	r159c1	ranthipeptide	BGC0002306.2	1	4044	4044	4
Hs_Hbin177	r40c1	terpene-precursor	BGC0002397.2	1	8418	8418	8
Hs_Hbin179	r130c1	terpene-precursor	BGC0002397.2	1	3089	3089	5
Hs_Hbin179	r248c1	ranthipeptide	BGC0002306.2	1	2307	2307	3
Hs_Hbin17	r4c1	deazapurine	BGC0001217.5	31709	50629	18921	19
Hs_Hbin17	r10c1	terpene-precursor	BGC0002397.2	13976	34869	20894	25
Hs_Hbin17	r26c1	ranthipeptide,triceptide	BGC0002274.2	12180	25996	13817	15
Hs_Hbin17	r29c1	cyclic-lactone-autoinducer	BGC0002363.3	1	12964	12964	12
Hs_Hbin17	r62c1	cyclic-lactone-autoinducer	BGC0000043.5	1701	12029	10329	7
Hs_Hbin180	r102c1	T3PKS	BGC0002561.3	1	7229	7229	8
Hs_Hbin180	r135c1	terpene-precursor	BGC0002397.2	1	5710	5710	7
Hs_Hbin180	r215c1	RiPP-like	BGC0000617.5	1	2667	2667	2
Hs_Hbin181	r88c1	terpene-precursor	BGC0002397.2	1	5825	5825	8
Hs_Hbin181	r300c1	T3PKS	BGC0000205.3	1	1663	1663	3
Hs_Hbin182	r102c1	terpene-precursor	BGC0002397.2	1	8093	8093	9
Hs_Hbin183	r21c1	terpene-precursor	BGC0002283.2	2261	13506	11246	10
Hs_Hbin183	r83c1	ranthipeptide	BGC0002578.2	1	7626	7626	8
Hs_Hbin183	r369c1	ranthipeptide	BGC0002306.2	1	2027	2027	1
Hs_Hbin184	r626c1	terpene-precursor	BGC0002309.2	1	1377	1377	3
Hs_Hbin184	r839c1	terpene-precursor	BGC0002400.2	1	1030	1030	2
Hs_Hbin186	r66c1	terpene-precursor	BGC0000677.5	1	12922	12922	14
Hs_Hbin186	r191c1	RRE-containing	BGC0001552.3	1	6695	6695	6
Hs_Hbin186	r219c1	RRE-containing		1	5673	5673	7
Hs_Hbin191	r321c1	terpene-precursor	BGC0002397.2	1	2194	2194	4
Hs_Hbin191	r351c1	terpene-precursor	BGC0001594.3	1	1785	1785	3
Hs_Hbin195	r4c1	terpene-precursor	BGC0002283.2	25214	46107	20894	23
Hs_Hbin195	r6c1	deazapurine	BGC0001217.5	28972	52219	23248	19
Hs_Hbin195	r13c1	ranthipeptide	BGC0002306.2	22987	35463	12477	13
Hs_Hbin195	r19c1	NRPS	BGC0001641.4	1	32332	32332	29
Hs_Hbin195	r40c1	cyclic-lactone-autoinducer	BGC0000742.3	1	18302	18302	13
Hs_Hbin198	r13c1	RRE-containing	BGC0002462.3	4496	20836	16341	15
Hs_Hbin198	r110c1	cyclic-lactone-autoinducer	BGC0000558.5	1	6102	6102	7
Hs_Hbin198	r256c1	ranthipeptide	BGC0002306.2	1	2593	2593	4
Hs_Hbin19	r225c1	terpene-precursor	BGC0002397.2	1	2329	2329	4
Hs_Hbin19	r385c1	ranthipeptide	BGC0002306.2	1	1743	1743	3
Hs_Hbin200	r15c1	terpene-precursor	BGC0002283.2	3136	17772	14637	13
Hs_Hbin200	r47c1	ranthipeptide	BGC0002306.2	1	10642	10642	14
Hs_Hbin200	r85c1	cyclic-lactone-autoinducer	BGC0000515.4	1	7285	7285	6
Hs_Hbin200	r146c1	deazapurine	BGC0002354.4	1	4809	4809	7
Hs_Hbin200	r176c1	cyclic-lactone-autoinducer	BGC0002690.2	1	4187	4187	7
Hs_Hbin202	r6c1	terpene-precursor	BGC0001361.3	2451	23323	20873	25
Hs_Hbin204	r103c1	ranthipeptide	BGC0000622.5	1	19524	19524	17
Hs_Hbin204	r130c1	terpene-precursor	BGC0002397.2	1	14227	14227	12
Hs_Hbin205	r54c1	cyclic-lactone-autoinducer	BGC0002754.2	1	8350	8350	10
Hs_Hbin205	r160c1	RiPP-like	BGC0000617.5	1	4973	4973	6
Hs_Hbin205	r363c1	cyclic-lactone-autoinducer		1	2663	2663	4
Hs_Hbin205	r379c1	terpene-precursor	BGC0002397.2	1	2571	2571	4
Hs_Hbin205	r508c1	RRE-containing		1	2022	2022	3
Hs_Hbin206	r7c1	terpene-precursor	BGC0002283.2	1	19486	19486	24
Hs_Hbin206	r97c1	ranthipeptide		1	7476	7476	8
Hs_Hbin208	r1c1	terpene-precursor	BGC0002397.2	90142	104507	14366	18
Hs_Hbin208	r28c1	T3PKS	BGC0002561.3	1	11137	11137	12
Hs_Hbin209	r29c1	arylpolyene	BGC0001928.2	1	11710	11710	11
Hs_Hbin209	r219c1	terpene-precursor	BGC0002397.2	1	2738	2738	4
Hs_Hbin210	r1c1	cyclic-lactone-autoinducer	BGC0000749.3	1351	22141	20791	18
Hs_Hbin210	r212c1	ranthipeptide	BGC0002306.2	1	3596	3596	5
Hs_Hbin210	r302c1	terpene-precursor	BGC0002397.2	1	2778	2778	4
Hs_Hbin213	r2c1	ranthipeptide	BGC0002306.2	45550	60475	14926	12
Hs_Hbin213	r7c1	terpene-precursor	BGC0002397.2	684	21553	20870	23
Hs_Hbin213	r26c1	deazapurine	BGC0002031.3	8740	23015	14276	18
Hs_Hbin213	r265c1	RRE-containing		1	1029	1029	2
Hs_Hbin214	r51c1	terpene-precursor	BGC0002397.2	1	11824	11824	15
Hs_Hbin214	r88c1	ranthipeptide	BGC0002306.2	1	4584	4584	3
Hs_Hbin217	r28c1	cyclic-lactone-autoinducer	BGC0000993.4	1	14685	14685	17
Hs_Hbin219	r22c1	terpene-precursor	BGC0000516.4	5328	25915	20588	20
Hs_Hbin219	r80c1	terpene-precursor	BGC0002400.2	5373	18226	12854	12
Hs_Hbin221	r3c1	terpene-precursor	BGC0002397.2	1	18550	18550	23
Hs_Hbin222	r45c1	ranthipeptide	BGC0002306.2	1	12612	12612	16
Hs_Hbin224	r6c1	terpene-precursor	BGC0002397.2	1	11570	11570	12
Hs_Hbin224	r63c1	ranthipeptide	BGC0002306.2	1	9873	9873	11
Hs_Hbin225	r4c1	triceptide	BGC0002584.2	3165	24849	21685	21
Hs_Hbin225	r14c1	NRPS	BGC0000342.4	1	26022	26022	18
Hs_Hbin225	r17c1	cyclic-lactone-autoinducer	BGC0002362.3	62	20858	20797	22
Hs_Hbin226	r1c1	terpene-precursor	BGC0002283.2	17627	38517	20891	22
Hs_Hbin226	r28c1	RRE-containing	BGC0000751.3	7518	27784	20267	24
Hs_Hbin226	r62c1	NI-siderophore	BGC0001499.5	1	15770	15770	16
Hs_Hbin226	r75c1	RRE-containing	BGC0000599.5	1145	13845	12701	12
Hs_Hbin226	r142c1	cyclic-lactone-autoinducer		1	6431	6431	10
Hs_Hbin226	r153c1	RRE-containing	BGC0002306.2	1	5761	5761	5
Hs_Hbin226	r202c1	RRE-containing		1	3150	3150	4
Hs_Hbin226	r203c1	ranthipeptide	BGC0002306.2	1	3083	3083	3
Hs_Hbin228	r25c1	deazapurine	BGC0002354.4	1020	16911	15892	16
Hs_Hbin228	r28c1	ranthipeptide	BGC0002306.2	1	15306	15306	14
Hs_Hbin229	r305c1	ranthipeptide	BGC0002306.2	1	2823	2823	4
Hs_Hbin22	r1c1	lanthipeptide-class-i	BGC0002576.2	100948	125145	24198	21
Hs_Hbin22	r6c1	lanthipeptide-class-i	BGC0002576.2	60404	84622	24219	15
Hs_Hbin22	r23c1	RRE-containing	BGC0002283.2	5947	26297	20351	18
Hs_Hbin22	r109c1	terpene	BGC0002397.2	1	7956	7956	8
Hs_Hbin231	r1c1	ranthipeptide	BGC0002306.2	171508	192863	21356	16
Hs_Hbin231	r4c1	cyclic-lactone-autoinducer	BGC0001586.3	102265	123058	20794	20
Hs_Hbin231	r6c1	RRE-containing	BGC0001683.3	52218	72568	20351	15
Hs_Hbin231	r24c1	terpene-precursor	BGC0002397.2	16712	37587	20876	24
Hs_Hbin231	r38c1	cyclic-lactone-autoinducer		21851	32635	10785	8
Hs_Hbin232	r1c1	T3PKS	BGC0002561.3	16251	57429	41179	46
Hs_Hbin232	r39c1	terpene-precursor	BGC0002397.2	1	15187	15187	18
Hs_Hbin232	r138c1	RiPP-like	BGC0000498.5	1	3194	3194	7
Hs_Hbin232	r166c1	RiPP-like		1	2189	2189	4
Hs_Hbin235	r3c1	arylpolyene	BGC0001273.3	1	46319	46319	48
Hs_Hbin235	r4c1	terpene-precursor	BGC0002397.2	29954	50784	20831	23
Hs_Hbin235	r195c1	RRE-containing		1	4065	4065	5
Hs_Hbin237	r17c1	terpene-precursor	BGC0000673.3	1	15447	15447	11
Hs_Hbin238	r11c1	deazapurine	BGC0002354.4	1	19532	19532	23
Hs_Hbin238	r40c1	terpene-precursor	BGC0002397.2	1	12570	12570	13
Hs_Hbin238	r83c1	NRPS-like	BGC0002274.2	1	8452	8452	9
Hs_Hbin238	r129c1	NRPS-like	BGC0001249.5	1	5923	5923	8
Hs_Hbin239	r3c1	cyclic-lactone-autoinducer	BGC0000584.5	9979	30518	20540	22
Hs_Hbin239	r52c1	terpene-precursor	BGC0002397.2	1	18778	18778	19
Hs_Hbin239	r66c1	NRPS	BGC0001510.5	1	15277	15277	15
Hs_Hbin239	r77c1	ranthipeptide	BGC0002306.2	1	13149	13149	11
Hs_Hbin241	r1c1	NRPS	BGC0001135.5	123662	172643	48982	41
Hs_Hbin241	r1c2	cyclic-lactone-autoinducer		185279	196387	11109	11
Hs_Hbin241	r4c1	terpene-precursor	BGC0002283.2	61965	82837	20873	18
Hs_Hbin241	r15c1	ranthipeptide	BGC0002306.2	11944	33558	21615	19
Hs_Hbin242	r3c1	terpene-precursor	BGC0001535.3	3197	24063	20867	23
Hs_Hbin243	r54c1	terpene-precursor	BGC0000677.5	1	13687	13687	10
Hs_Hbin245	r2c1	ranthipeptide	BGC0002306.2	57377	78990	21614	23
Hs_Hbin245	r6c1	terpene-precursor	BGC0002397.2	1	20645	20645	25
Hs_Hbin246	r3c1	terpene	BGC0000849.4	4321	25346	21026	15
Hs_Hbin246	r7c1	terpene-precursor	BGC0002397.2	29159	49388	20230	19
Hs_Hbin246	r41c1	T1PKS	BGC0001244.3	1	24871	24871	15
Hs_Hbin246	r67c1	RiPP-like	BGC0000494.5	1	11319	11319	11
Hs_Hbin247	r23c1	arylpolyene	BGC0001273.3	1	23819	23819	27
Hs_Hbin248	r1c1	RRE-containing	BGC0000754.3	8170	28436	20267	16
Hs_Hbin248	r12c1	RRE-containing	BGC0002381.3	41605	61874	20270	14
Hs_Hbin248	r69c1	triceptide		1	9760	9760	9
Hs_Hbin248	r73c1	terpene-precursor	BGC0002400.2	1	7297	7297	9
Hs_Hbin250	r18c1	arylpolyene	BGC0002276.2	1	27744	27744	28
Hs_Hbin250	r91c1	terpene-precursor	BGC0002309.2	1	11735	11735	15
Hs_Hbin250	r101c1	RRE-containing		1	10813	10813	10
Hs_Hbin253	r4c1	terpene-precursor	BGC0002397.2	1	10718	10718	13
Hs_Hbin253	r5c1	deazapurine	BGC0001217.5	18948	41331	22384	24
Hs_Hbin253	r52c1	NRPS-like	BGC0001168.5	1	14353	14353	13
Hs_Hbin253	r180c1	terpene-precursor	BGC0001456.3	1	1812	1812	2
Hs_Hbin254	r3c1	betalactone	BGC0001833.4	28682	58007	29326	29
Hs_Hbin254	r4c1	terpene-precursor	BGC0002397.2	1	20856	20856	20
Hs_Hbin254	r5c1	RRE-containing		4217	24480	20264	18
Hs_Hbin254	r29c1	ranthipeptide,triceptide	BGC0002306.2	2251	22262	20012	20
Hs_Hbin256	r84c1	terpene-precursor	BGC0000677.5	1	9729	9729	10
Hs_Hbin257	r6c1	ranthipeptide	BGC0001238.3	50788	62519	11732	10
Hs_Hbin257	r53c1	RiPP-like	BGC0001281.3	7670	15845	8176	7
Hs_Hbin257	r103c1	terpene-precursor	BGC0002397.2	1	7206	7206	11
Hs_Hbin258	r378c1	terpene-precursor	BGC0002397.2	1	3275	3275	5
Hs_Hbin258	r537c1	terpene-precursor	BGC0002283.2	1	2784	2784	3
Hs_Hbin258	r855c1	ranthipeptide	BGC0000599.5	1	2172	2172	3
Hs_Hbin261	r58c1	terpene-precursor	BGC0001817.5	1349	13538	12190	11
Hs_Hbin263	r95c1	RRE-containing		1	7914	7914	10
Hs_Hbin263	r197c1	terpene-precursor	BGC0000673.3	1	4166	4166	6
Hs_Hbin263	r205c1	betalactone	BGC0002277.2	1	3966	3966	4
Hs_Hbin265	r15c1	cyclic-lactone-autoinducer	BGC0000881.3	1	10051	10051	11
Hs_Hbin265	r68c1	deazapurine	BGC0000881.3	1	5236	5236	7
Hs_Hbin265	r125c1	terpene-precursor	BGC0002397.2	1	3823	3823	6
Hs_Hbin265	r148c1	cyclic-lactone-autoinducer		1	3504	3504	5
Hs_Hbin265	r149c1	deazapurine	BGC0002354.4	1	3501	3501	6
Hs_Hbin266	r1c1	terpene-precursor	BGC0002283.2	310633	331523	20891	22
Hs_Hbin266	r10c1	cyclic-lactone-autoinducer	BGC0000607.5	20229	40843	20615	16
Hs_Hbin266	r11c1	ranthipeptide	BGC0002306.2	1	12948	12948	8
Hs_Hbin266	r18c1	RiPP-like	BGC0001747.3	6673	18424	11752	10
Hs_Hbin266	r22c1	RRE-containing,cyclic-lactone-autoinducer	BGC0002306.2	6584	29090	22507	26
Hs_Hbin266	r43c1	NRPS	BGC0001135.5	1	17269	17269	10
Hs_Hbin268	r136c1	terpene-precursor	BGC0002283.2	1	12678	12678	12
Hs_Hbin268	r222c1	ranthipeptide	BGC0002306.2	1	6279	6279	5
Hs_Hbin269	r17c1	betalactone	BGC0001441.5	1	23097	23097	29
Hs_Hbin272	r86c1	deazapurine	BGC0001808.5	1	5895	5895	5
Hs_Hbin272	r293c1	ranthipeptide	BGC0002306.2	1	2860	2860	4
Hs_Hbin272	r606c1	terpene-precursor	BGC0002400.2	1	1318	1318	1
Hs_Hbin274	r47c1	terpene-precursor	BGC0002309.2	1	14430	14430	17
Hs_Hbin277	r1c1	terpene-precursor	BGC0002283.2	1	10307	10307	11
Hs_Hbin277	r89c1	ranthipeptide	BGC0002306.2	1	3398	3398	6
Hs_Hbin278	r39c1	terpene-precursor	BGC0002283.2	1	16050	16050	14
Hs_Hbin279	r1c1	terpene-precursor	BGC0002283.2	1	13667	13667	14
Hs_Hbin279	r117c1	RRE-containing	BGC0001441.5	1	5136	5136	6
Hs_Hbin279	r792c1	RRE-containing	BGC0002306.2	1	1030	1030	1
Hs_Hbin27	r2c1	ranthipeptide	BGC0002306.2	70094	91709	21616	16
Hs_Hbin27	r10c1	terpene-precursor	BGC0002397.2	9844	30740	20897	21
Hs_Hbin27	r13c1	RRE-containing	BGC0000513.3	1165	21428	20264	13
Hs_Hbin27	r43c1	cyclic-lactone-autoinducer	BGC0001861.4	1	12093	12093	13
Hs_Hbin281	r38c1	ranthipeptide	BGC0002306.2	1	9390	9390	8
Hs_Hbin281	r107c1	terpene-precursor	BGC0002397.2	1	5575	5575	6
Hs_Hbin281	r222c1	phosphonate	BGC0000904.5	1	3417	3417	3
Hs_Hbin283	r27c1	terpene-precursor	BGC0002309.2	5162	21513	16352	17
Hs_Hbin287	r111c1	terpene-precursor	BGC0002397.2	1	6345	6345	10
Hs_Hbin290	r14c1	deazapurine	BGC0001217.5	1	16045	16045	13
Hs_Hbin290	r15c1	cyclic-lactone-autoinducer	BGC0001281.3	16991	37605	20615	13
Hs_Hbin290	r53c1	ranthipeptide	BGC0002306.2	1198	15470	14273	8
Hs_Hbin290	r63c1	terpene-precursor	BGC0002397.2	1	9733	9733	10
Hs_Hbin297	r6c1	cyclic-lactone-autoinducer	BGC0002579.2	1	13188	13188	16
Hs_Hbin297	r12c1	NRPS	BGC0000342.4	1	11897	11897	5
Hs_Hbin31	r44c1	RRE-containing	BGC0001992.3	9315	27526	18212	19
Hs_Hbin31	r115c1	terpene-precursor	BGC0002397.2	1	12942	12942	12
Hs_Hbin32	r8c1	NRPS	BGC0001261.3	48476	95870	47395	38
Hs_Hbin32	r13c1	ranthipeptide	BGC0002306.2	1	16707	16707	18
Hs_Hbin32	r13c2	terpene-precursor	BGC0002397.2	36773	57648	20876	21
Hs_Hbin33	r3c1	terpene-precursor	BGC0002397.2	16141	37019	20879	21
Hs_Hbin33	r7c1	ranthipeptide	BGC0002306.2	12349	27748	15400	13
Hs_Hbin36	r16c1	terpene-precursor	BGC0002397.2	1	9415	9415	12
Hs_Hbin36	r138c1	ranthipeptide	BGC0002306.2	1	3826	3826	4
Hs_Hbin36	r391c1	ranthipeptide		1	1830	1830	2
Hs_Hbin38	r25c1	terpene-precursor	BGC0002397.2	3012	14147	11136	17
Hs_Hbin38	r49c1	RRE-containing	BGC0002674.2	1	10499	10499	12
Hs_Hbin39	r64c1	terpene-precursor	BGC0002397.2	1	7570	7570	9
Hs_Hbin39	r184c1	cyclic-lactone-autoinducer	BGC0001552.3	1	4258	4258	6
Hs_Hbin3	r3c1	cyclic-lactone-autoinducer	BGC0002667.2	18943	39749	20807	19
Hs_Hbin3	r25c1	azole-containing-RiPP	BGC0000205.3	1	14202	14202	13
Hs_Hbin3	r30c1	NRPS	BGC0001261.3	1	11342	11342	13
Hs_Hbin40	r5c1	ranthipeptide	BGC0002306.2	62232	82896	20665	17
Hs_Hbin40	r7c1	terpene-precursor	BGC0002283.2	50805	67503	16699	18
Hs_Hbin40	r65c1	RRE-containing	BGC0002306.2	1	11907	11907	8
Hs_Hbin40	r86c1	RRE-containing	BGC0002306.2	1	3684	3684	5
Hs_Hbin41	r1c1	terpene-precursor	BGC0002397.2	73469	94347	20879	24
Hs_Hbin45	r25c1	cyclic-lactone-autoinducer	BGC0000527.5	1	10183	10183	11
Hs_Hbin46	r202c1	ranthipeptide	BGC0002306.2	1	4912	4912	4
Hs_Hbin46	r263c1	terpene-precursor	BGC0002397.2	1	3670	3670	6
Hs_Hbin49	r73c1	NRPS	BGC0000393.5	1	21523	21523	20
Hs_Hbin49	r201c1	NRPS	BGC0001135.5	1	9021	9021	4
Hs_Hbin49	r222c1	ranthipeptide	BGC0002306.2	1	7697	7697	6
Hs_Hbin4	r4c1	terpene-precursor	BGC0002400.2	47143	68117	20975	17
Hs_Hbin50	r1c1	terpene-precursor	BGC0002283.2	132969	153895	20927	20
Hs_Hbin50	r8c1	NRPS	BGC0002135.2	1	38827	38827	32
Hs_Hbin50	r14c1	lanthipeptide-class-ii	BGC0001210.5	84202	97713	13512	10
Hs_Hbin50	r143c1	ranthipeptide	BGC0002306.2	1	12096	12096	9
Hs_Hbin50	r188c1	cyclic-lactone-autoinducer,ranthipeptide		1	1887	1887	3
Hs_Hbin52	r233c1	terpene-precursor	BGC0002397.2	1	3185	3185	5
Hs_Hbin54	r2c1	terpene-precursor	BGC0002283.2	1	20232	20232	24
Hs_Hbin54	r105c1	cyclic-lactone-autoinducer	BGC0000189.4	1	10514	10514	11
Hs_Hbin55	r1c1	cyclic-lactone-autoinducer	BGC0002283.2	1	18501	18501	16
Hs_Hbin55	r2c1	RRE-containing	BGC0000742.3	1	17127	17127	12
Hs_Hbin55	r2c2	RRE-containing	BGC0000148.3	46006	66326	20321	11
Hs_Hbin55	r12c1	terpene-precursor	BGC0002397.2	14680	35543	20864	23
Hs_Hbin55	r15c1	RRE-containing	BGC0002306.2	2443	22706	20264	16
Hs_Hbin55	r21c1	HR-T2PKS	BGC0001164.3	1	31808	31808	37
Hs_Hbin56	r3c1	terpene-precursor	BGC0002397.2	45731	59794	14064	17
Hs_Hbin57	r4c1	terpene-precursor	BGC0002397.2	22082	42957	20876	23
Hs_Hbin57	r21c1	ranthipeptide	BGC0002306.2	1	11805	11805	8
Hs_Hbin58	r12c1	terpene-precursor	BGC0002397.2	6708	19896	13189	15
Hs_Hbin58	r190c1	ranthipeptide		1	4087	4087	2
Hs_Hbin59	r15c1	NRPS-like	BGC0000902.4	1	17570	17570	17
Hs_Hbin59	r18c1	NRPS-like	BGC0001250.4	1	16557	16557	17
Hs_Hbin59	r98c1	terpene-precursor	BGC0002397.2	1	6930	6930	9
Hs_Hbin61	r54c1	cyclic-lactone-autoinducer		1345	14627	13283	6
Hs_Hbin61	r140c1	ranthipeptide	BGC0001928.2	298	10389	10092	7
Hs_Hbin61	r493c1	terpene-precursor	BGC0002397.2	1	4839	4839	5
Hs_Hbin62	r52c1	terpene-precursor	BGC0000888.5	1311	13267	11957	12
Hs_Hbin62	r111c1	ranthipeptide	BGC0002306.2	1	8588	8588	10
Hs_Hbin64	r6c1	terpene-precursor	BGC0002397.2	64261	85154	20894	22
Hs_Hbin64	r17c1	cyclic-lactone-autoinducer	BGC0002700.2	40441	55817	15377	14
Hs_Hbin64	r18c1	ranthipeptide	BGC0002306.2	5923	27329	21407	13
Hs_Hbin64	r25c1	deazapurine	BGC0001217.5	474	22880	22407	23
Hs_Hbin66	r25c1	RRE-containing	BGC0001441.5	1	13504	13504	14
Hs_Hbin66	r36c1	terpene-precursor	BGC0000677.5	1	11952	11952	13
Hs_Hbin68	r2c1	cyclic-lactone-autoinducer	BGC0000488.4	9373	29981	20609	22
Hs_Hbin68	r35c1	terpene-precursor	BGC0002309.2	1	9374	9374	8
Hs_Hbin68	r71c1	terpene	BGC0000656.5	1	4884	4884	5
Hs_Hbin68	r74c1	RiPP-like	BGC0000624.3	1	4739	4739	9
Hs_Hbin6	r34c1	terpene-precursor	BGC0002283.2	1811	22201	20391	21
Hs_Hbin6	r77c1	ranthipeptide	BGC0002306.2	1	13046	13046	11
Hs_Hbin70	r9c1	terpene-precursor	BGC0002397.2	10436	25033	14598	13
Hs_Hbin70	r71c1	ranthipeptide	BGC0002306.2	1	9734	9734	9
Hs_Hbin72	r55c1	T1PKS	BGC0001244.3	1	10438	10438	3
Hs_Hbin72	r78c1	NRPS	BGC0002135.2	1	9310	9310	4
Hs_Hbin72	r93c1	NRPS,NRPS-like,T1PKS	BGC0002135.2	1	8467	8467	3
Hs_Hbin72	r116c1	RiPP-like	BGC0001849.4	1	7081	7081	5
Hs_Hbin72	r141c1	terpene-precursor	BGC0002397.2	1	6828	6828	6
Hs_Hbin72	r193c1	hydrogen-cyanide	BGC0002345.2	1	5638	5638	6
Hs_Hbin76	r4c1	cyclic-lactone-autoinducer	BGC0000540.5	66246	87031	20786	28
Hs_Hbin76	r7c1	azole-containing-RiPP	BGC0002674.2	1	15487	15487	19
Hs_Hbin76	r8c1	NRPS	BGC0002135.2	10227	57673	47447	45
Hs_Hbin77	r2c1	cyclic-lactone-autoinducer	BGC0002362.3	5054	25620	20567	21
Hs_Hbin77	r30c1	cyclic-lactone-autoinducer	BGC0000558.5	1	10646	10646	12
Hs_Hbin77	r38c1	cyclic-lactone-autoinducer	BGC0000527.5	11986	25376	13391	11
Hs_Hbin77	r64c1	terpene-precursor	BGC0002397.2	1	15788	15788	20
Hs_Hbin77	r90c1	cyclic-lactone-autoinducer	BGC0000616.4	1	12582	12582	13
Hs_Hbin77	r111c1	deazapurine	BGC0001217.5	1	10116	10116	12
Hs_Hbin78	r77c1	terpene-precursor	BGC0000677.5	1	10543	10543	13
Hs_Hbin78	r170c1	RRE-containing		1	5120	5120	5
Hs_Hbin79	r158c1	redox-cofactor	BGC0001100.5	1	5375	5375	6
Hs_Hbin79	r197c1	RiPP-like	BGC0001285.5	1	4889	4889	3
Hs_Hbin79	r230c1	terpene-precursor	BGC0002397.2	1	4541	4541	5
Hs_Hbin79	r470c1	RiPP-like		1	3060	3060	3
Hs_Hbin7	r1c1	terpene-precursor	BGC0002397.2	225058	245936	20879	24
Hs_Hbin7	r13c1	ranthipeptide	BGC0000749.3	37820	55939	18120	17
Hs_Hbin80	r102c1	NRPS-like	BGC0000412.5	1	4979	4979	3
Hs_Hbin80	r288c1	RiPP-like	BGC0002363.3	1	3283	3283	3
Hs_Hbin80	r336c1	terpene-precursor	BGC0002283.2	1	3041	3041	3
Hs_Hbin82	r6c1	terpene-precursor	BGC0000677.5	15529	28456	12928	14
Hs_Hbin82	r61c1	NRPS-like	BGC0001641.4	1	10848	10848	14
Hs_Hbin82	r272c1	RRE-containing		1	4707	4707	5
Hs_Hbin83	r4c1	ranthipeptide	BGC0002306.2	1	12089	12089	8
Hs_Hbin83	r5c1	terpene-precursor	BGC0002397.2	1	18363	18363	21
Hs_Hbin85	r3c1	terpene-precursor	BGC0002397.2	16169	33213	17045	19
Hs_Hbin85	r49c1	deazapurine	BGC0002354.4	1	10667	10667	9
Hs_Hbin85	r110c1	ranthipeptide	BGC0002306.2	1	5260	5260	6
Hs_Hbin88	r6c1	terpene-precursor	BGC0002283.2	7971	28849	20879	22
Hs_Hbin88	r29c1	ranthipeptide	BGC0000844.5	1	12201	12201	11
Hs_Hbin88	r31c1	RiPP-like,proteusin	BGC0000598.5	1	18015	18015	14
Hs_Hbin89	r6c1	terpene-precursor	BGC0002397.2	46804	67841	21038	15
Hs_Hbin89	r9c1	RRE-containing	BGC0000558.5	48452	68706	20255	18
Hs_Hbin8	r16c1	darobactin,ranthipeptide	BGC0002306.2	11602	33228	21627	19
Hs_Hbin8	r25c1	terpene-precursor	BGC0002397.2	23439	42549	19111	19
Hs_Hbin8	r38c1	cyclic-lactone-autoinducer		8151	20215	12065	16
Hs_Hbin8	r59c1	cyclic-lactone-autoinducer		1	6898	6898	8
Hs_Hbin91	r21c1	RiPP-like	BGC0000558.5	20153	32396	12244	12
Hs_Hbin91	r22c1	RiPP-like,cyclic-lactone-autoinducer,lanthipeptide-class-i	BGC0001864.3	1	26963	26963	22
Hs_Hbin91	r25c1	cyclic-lactone-autoinducer	BGC0002713.2	23460	39088	15629	13
Hs_Hbin91	r47c1	cyclic-lactone-autoinducer	BGC0002255.3	1	19890	19890	19
Hs_Hbin91	r56c1	terpene-precursor	BGC0002283.2	1	17312	17312	24
Hs_Hbin95	r8c1	terpene-precursor	BGC0002397.2	1	18100	18100	20
Hs_Hbin95	r12c1	RRE-containing	BGC0000584.5	10386	26443	16058	17
Hs_Hbin95	r26c1	cyclic-lactone-autoinducer	BGC0000623.3	1	18413	18413	18
Hs_Hbin95	r58c1	ranthipeptide	BGC0002306.2	1	13055	13055	11
Hs_Hbin95	r75c1	cyclic-lactone-autoinducer	BGC0000486.4	1	10005	10005	10
Hs_Hbin96	r8c1	terpene-precursor	BGC0001361.3	1	14774	14774	14
Hs_Hbin96	r61c1	ranthipeptide	BGC0002306.2	1	14836	14836	13
Hs_Hbin99	r19c1	ranthipeptide	BGC0002306.2	1	14946	14946	17
Hs_Hbin99	r54c1	terpene-precursor	BGC0002397.2	1	11236	11236	12
Hs_Hbin9	r4c1	arylpolyene	BGC0000836.5	1	25463	25463	25
Hs_Hbin9	r9c1	terpene-precursor	BGC0001361.3	24136	42151	18016	17
Hs_Hbin9	r73c1	RiPP-like	BGC0000605.5	1	6397	6397	5

## Sheet: Table S7
Table S7. Significantly enriched KO terms in T2DM and control groups from macaque and human MAGs (Other: represents the sum of contributions from taxonomic groups that individually accounted for less than 1% of the total contributions.)
KO	Species	Group	LDA score (log 10)	P-value	Description	T2DM_Top1_Taxa	T2DM_Top1_Proportion	T2DM_Top2_Taxa	T2DM_Top2_Proportion	T2DM_Top3_Taxa	T2DM_Top3_Proportion	T2DM_Top4_Taxa	T2DM_Top4_Proportion	T2DM_Top5_Taxa	T2DM_Top5_Proportion	Control_Top1_Taxa	Control_Top1_Proportion	Control_Top2_Taxa	Control_Top2_Proportion	Control_Top3_Taxa	Control_Top3_Proportion	Control_Top4_Taxa	Control_Top4_Proportion	Control_Top5_Taxa	Control_Top5_Proportion
K10540	Macaca	T2DM	2.17963	0.0472018	methyl-galactoside transport system substrate-binding protein	f__Lachnospiraceae; g__Eubacterium_Q	0.356	f__Lachnospiraceae; g__CAG-791	0.281	Other	0.117	f__Erysipelotrichaceae; g__Bulleidia	0.102	f__Erysipelotrichaceae; g__UBA636	0.084	f__Lachnospiraceae; g__CAG-791	0.254	f__Erysipelotrichaceae; g__Bulleidia	0.13	f__Erysipelotrichaceae; g__UBA636	0.116	Other	0.106	f__Oscillospiraceae; g__CAG-83	0.09
K01962	Macaca	T2DM	2.16951	0.00902344	acetyl-CoA carboxylase carboxyl transferase subunit alpha [EC:6.4.1.2	f__Lactobacillaceae; g__Limosilactobacillus	0.282	f__Lachnospiraceae; g__Eubacterium_Q	0.176	f__Streptococcaceae; g__Streptococcus	0.176	f__CAG-508; g__CAG-793	0.103	Other	0.102	f__Lactobacillaceae; g__Limosilactobacillus	0.387	f__Streptococcaceae; g__Streptococcus	0.234	Other	0.126	f__Lactobacillaceae; g__Ligilactobacillus	0.059	f__Lachnospiraceae; g__CAG-791	0.05
K05833	Macaca	T2DM	2.15175	0.00902344	putative tryptophan/tyrosine transport system ATP-binding protein	f__Lactobacillaceae; g__Limosilactobacillus	0.228	Other	0.147	f__Lachnospiraceae; g__Eubacterium_Q	0.141	f__Streptococcaceae; g__Streptococcus	0.141	f__Lachnospiraceae; g__CAG-791	0.074	f__Lactobacillaceae; g__Limosilactobacillus	0.269	Other	0.201	f__Streptococcaceae; g__Streptococcus	0.161	f__Treponemataceae; g__Treponema_D	0.081	f__Erysipelotrichaceae; g__Bulleidia	0.048
K01515	Macaca	T2DM	2.12848	0.00902344	ADP-ribose diphosphatase [EC:3.6.1.13 3.6.1.-]	f__Lactobacillaceae; g__Limosilactobacillus	0.223	f__Streptococcaceae; g__Streptococcus	0.205	Other	0.168	f__Lachnospiraceae; g__Eubacterium_Q	0.14	f__Erysipelotrichaceae; g__Bulleidia	0.068	f__Lactobacillaceae; g__Limosilactobacillus	0.269	Other	0.24	f__Streptococcaceae; g__Streptococcus	0.236	f__Erysipelotrichaceae; g__Bulleidia	0.057	f__Lactobacillaceae; g__Ligilactobacillus	0.048
K11189	Macaca	T2DM	2.02946	0.0282801	unknown	f__Lactobacillaceae; g__Limosilactobacillus	0.245	f__Streptococcaceae; g__Streptococcus	0.152	Other	0.142	f__Lachnospiraceae; g__CAG-791	0.08	f__Lachnospiraceae; g__Eubacterium_Q	0.076	f__Lactobacillaceae; g__Limosilactobacillus	0.276	Other	0.194	f__Streptococcaceae; g__Streptococcus	0.165	f__Treponemataceae; g__Treponema_D	0.056	f__Erysipelotrichaceae; g__UBA636	0.048
K06158	Macaca	T2DM	2.01455	0.0472018	ATP-binding cassette, subfamily F, member 3	f__Lactobacillaceae; g__Limosilactobacillus	0.2	f__Lachnospiraceae; g__Eubacterium_Q	0.185	Other	0.184	f__Streptococcaceae; g__Streptococcus	0.167	f__Erysipelotrichaceae; g__Bulleidia	0.036	Other	0.261	f__Lactobacillaceae; g__Limosilactobacillus	0.208	f__Streptococcaceae; g__Streptococcus	0.164	f__CAG-138; g__PeH17	0.049	f__Oscillospiraceae; g__CAG-110	0.045
K02406	Macaca	Control	2.00982	0.0162936	flagellin	f__Treponemataceae; g__Treponema_D	0.572	f__Lachnospiraceae; g__UBA2868	0.113	f__Lachnospiraceae; g__Agathobacter	0.076	f__Lactobacillaceae; g__Ligilactobacillus	0.052	Other	0.035	f__Treponemataceae; g__Treponema_D	0.487	f__Helicobacteraceae; g__Helicobacter_B	0.272	f__Lachnospiraceae; g__UBA2868	0.125	Other	0.04	f__Helicobacteraceae; g__	0.033
K01155	Macaca	Control	2.03684	0.00902344	type II restriction enzyme [EC:3.1.21.4]	f__Treponemataceae; g__Treponema_D	0.255	f__Acutalibacteraceae; g__Ruminococcus_E	0.134	f__CAG-302; g__UMGS2068	0.091	f__CAG-433; g__CAG-594	0.069	f__UBA932; g__RC9	0.068	f__Helicobacteraceae; g__Helicobacter_B	0.348	f__CAG-138; g__PeH17	0.179	f__Treponemataceae; g__Treponema_D	0.159	Other	0.074	f__CAG-1000; g__CAG-460	0.068
K08998	Macaca	Control	2.04857	0.0472018	uncharacterized protein	f__Streptococcaceae; g__Streptococcus	0.248	Other	0.22	f__CAG-302; g__CAG-302	0.072	f__Lachnospiraceae; g__CAG-791	0.065	f__Treponemataceae; g__Treponema_D	0.04	Other	0.287	f__Streptococcaceae; g__Streptococcus	0.154	f__Treponemataceae; g__Treponema_D	0.065	f__CAG-138; g__PeH17	0.06	f__Helicobacteraceae; g__Helicobacter_B	0.058
K06223	Macaca	Control	2.06671	0.00902344	DNA adenine methylase [EC:2.1.1.72]	f__CAG-611; g__UBA3789	0.166	f__CAG-302; g__	0.157	f__Treponemataceae; g__Treponema_D	0.141	f__Ruminococcaceae; g__Gemmiger	0.064	Other	0.062	f__Helicobacteraceae; g__Helicobacter_B	0.311	f__CAG-138; g__PeH17	0.159	Other	0.07	f__CAG-1000; g__CAG-460	0.061	f__Treponemataceae; g__Treponema_D	0.059
K00590	Macaca	Control	2.08646	0.00902344	site-specific DNA-methyltransferase (cytosine-N4-specific) [EC:	f__Oscillospiraceae; g__CAG-110	0.362	f__CAG-611; g__CAG-451	0.181	f__Treponemataceae; g__Treponema_D	0.11	f__Eggerthellaceae; g__Slackia_A	0.105	f__Sphaerochaetaceae; g__UBA5920	0.062	f__Helicobacteraceae; g__Helicobacter_B	0.737	f__Oscillospiraceae; g__CAG-110	0.074	f__Helicobacteraceae; g__	0.05	Other	0.038	f__Treponemataceae; g__Treponema_D	0.02
K01153	Macaca	Control	2.15156	0.00902344	type I restriction enzyme, R subunit [EC:3.1.21.3]	f__Streptococcaceae; g__Streptococcus	0.319	Other	0.12	f__Treponemataceae; g__Treponema_D	0.118	f__Lactobacillaceae; g__Ligilactobacillus	0.113	f__Ruminococcaceae; g__Gemmiger	0.056	f__Treponemataceae; g__Treponema_D	0.212	f__Helicobacteraceae; g__Helicobacter_B	0.15	f__Streptococcaceae; g__Streptococcus	0.117	Other	0.115	f__CAG-138; g__PeH17	0.102
K03427	Macaca	Control	2.24785	0.00902344	type I restriction enzyme M protein [EC:2.1.1.72]	f__Lactobacillaceae; g__Ligilactobacillus	0.154	Other	0.146	f__Treponemataceae; g__Treponema_D	0.108	f__Streptococcaceae; g__Streptococcus	0.1	f__CAG-611; g__UBA3789	0.068	f__Helicobacteraceae; g__Helicobacter_B	0.23	f__Treponemataceae; g__Treponema_D	0.19	Other	0.168	f__CAG-138; g__PeH17	0.095	f__Lactobacillaceae; g__Ligilactobacillus	0.072
K07126	Macaca	Control	2.38017	0.00902344	uncharacterized protein	f__Lachnospiraceae; g__CAG-791	0.255	Other	0.147	f__Erysipelotrichaceae; g__Bulleidia	0.116	f__Bacteroidaceae; g__Prevotella	0.071	f__Lactobacillaceae; g__Ligilactobacillus	0.048	f__Helicobacteraceae; g__Helicobacter_B	0.486	Other	0.087	f__CAG-138; g__PeH17	0.077	f__Helicobacteraceae; g__	0.055	f__CAG-1000; g__CAG-460	0.051
K03406	Macaca	Control	2.39322	0.0282801	methyl-accepting chemotaxis protein	f__Treponemataceae; g__Treponema_D	0.527	f__Lachnospiraceae; g__Agathobacter	0.142	Other	0.043	f__Helicobacteraceae; g__Helicobacter_F	0.039	f__Lactobacillaceae; g__Ligilactobacillus	0.038	f__Treponemataceae; g__Treponema_D	0.606	f__Helicobacteraceae; g__Helicobacter_B	0.207	f__Lachnospiraceae; g__UBA2868	0.047	Other	0.046	f__Helicobacteraceae; g__	0.038
K03091	Human	T2DM	2.60522	0.0113693	RNA polymerase sigma-E/F/G factor	Other	0.178	f__Acutalibacteraceae; g__Ruminococcus_E	0.104	f__Lachnospiraceae; g__Agathobacter	0.078	f__Lachnospiraceae; g__Acetatifactor	0.054	f__Lachnospiraceae; g__Blautia_A	0.054	Other	0.195	f__Acutalibacteraceae; g__CAG-180	0.114	f__Lachnospiraceae; g__Lachnospira	0.099	f__Lachnospiraceae; g__Ruminococcus_B	0.098	f__Lachnospiraceae; g__Mediterraneibacter	0.074
K07258	Human	T2DM	2.52499	0.0113693	serine-type D-Ala-D-Ala carboxypeptidase (penicillin-binding protein 5/6)	Other	0.22	f__Lachnospiraceae; g__Blautia_A	0.097	f__Acutalibacteraceae; g__Ruminococcus_E	0.087	f__Lachnospiraceae; g__Agathobacter	0.08	f__Ruminococcaceae; g__Faecalibacterium	0.052	Other	0.188	f__Lachnospiraceae; g__Ruminococcus_B	0.133	f__Lachnospiraceae; g__Lachnospira	0.098	f__Lachnospiraceae; g__Mediterraneibacter	0.081	f__Acutalibacteraceae; g__CAG-180	0.077
K01179	Human	T2DM	2.4959	0.00191772	endoglucanase	f__Bacteroidaceae; g__Bacteroides	0.204	Other	0.145	f__Bacteroidaceae; g__Prevotella	0.087	f__CAG-74; g__UBA11524	0.077	f__Ruminococcaceae; g__CAG-353	0.076	f__Bacteroidaceae; g__Phocaeicola	0.155	Other	0.104	f__Bacteroidaceae; g__Prevotella	0.089	f__Acutalibacteraceae; g__CAG-180	0.086	f__Bacteroidaceae; g__Bacteroides	0.085
K02057	Human	T2DM	2.3599	0.033763	simple sugar transport system permease protein	Other	0.124	f__Oscillospiraceae; g__CAG-83	0.12	f__Lachnospiraceae; g__Blautia_A	0.101	f__Lachnospiraceae; g__Acetatifactor	0.1	f__CAG-74; g__UBA11524	0.052	Other	0.124	f__Lachnospiraceae; g__Enterocloster	0.116	f__Ruminococcaceae; g__Gemmiger	0.1	f__Lachnospiraceae; g__Ruminococcus_B	0.069	f__Streptococcaceae; g__Streptococcus	0.057
K00705	Human	T2DM	2.31132	0.00109084	4-alpha-glucanotransferase	Other	0.271	f__Bacteroidaceae; g__Bacteroides	0.071	f__Acutalibacteraceae; g__Ruminococcus_E	0.065	f__Lachnospiraceae; g__Acetatifactor	0.055	f__Lachnospiraceae; g__Agathobacter	0.051	Other	0.164	f__Bacteroidaceae; g__Phocaeicola	0.141	f__Bacteroidaceae; g__Bacteroides	0.07	f__Acutalibacteraceae; g__CAG-180	0.069	f__Lachnospiraceae; g__Ruminococcus_B	0.059
K07007	Human	T2DM	2.28185	0.0274863	3-dehydro-bile acid Delta4,6-reductase	Other	0.22	f__Acutalibacteraceae; g__Ruminococcus_E	0.118	f__Lachnospiraceae; g__Agathobacter	0.084	f__Rikenellaceae; g__Alistipes	0.069	f__Oscillospiraceae; g__CAG-83	0.05	Other	0.187	f__Acutalibacteraceae; g__CAG-180	0.138	f__Lachnospiraceae; g__Ruminococcus_B	0.079	f__Lachnospiraceae; g__Lachnospira	0.079	f__Lachnospiraceae; g__Mediterraneibacter	0.058
K03763	Human	T2DM	2.24693	0.0274863	DNA polymerase III subunit alpha, Gram-positive type	Other	0.224	f__Acutalibacteraceae; g__Ruminococcus_E	0.125	f__Lachnospiraceae; g__Agathobacter	0.098	f__Ruminococcaceae; g__Faecalibacterium	0.04	f__Lachnospiraceae; g__Fusicatenibacter	0.033	Other	0.178	f__Lachnospiraceae; g__Lachnospira	0.149	f__Acutalibacteraceae; g__CAG-180	0.101	f__Lachnospiraceae; g__Mediterraneibacter	0.068	f__Lachnospiraceae; g__Roseburia	0.053
K01286	Human	T2DM	2.2274	0.0143059	D-alanyl-D-alanine carboxypeptidase	Other	0.207	f__Acutalibacteraceae; g__Ruminococcus_E	0.143	f__Lachnospiraceae; g__Blautia_A	0.121	f__Ruminococcaceae; g__Faecalibacterium	0.074	f__Lachnospiraceae; g__Agathobacter	0.057	f__Acutalibacteraceae; g__CAG-180	0.152	Other	0.145	f__Streptococcaceae; g__Streptococcus	0.111	f__Lachnospiraceae; g__Ruminococcus_B	0.065	f__Lachnospiraceae; g__Lachnospira	0.065
K02470	Human	T2DM	2.22322	0.00705073	DNA gyrase subunit B	Other	0.297	f__Acutalibacteraceae; g__Ruminococcus_E	0.098	f__Bacteroidaceae; g__Bacteroides	0.08	f__Lachnospiraceae; g__Agathobacter	0.059	f__Rikenellaceae; g__Alistipes	0.051	Other	0.189	f__Bacteroidaceae; g__Phocaeicola	0.122	f__Lachnospiraceae; g__Ruminococcus_B	0.093	f__Bacteroidaceae; g__Bacteroides	0.057	f__Acutalibacteraceae; g__CAG-180	0.054
K03798	Human	T2DM	2.21556	0.0143059	cell division protease FtsH	Other	0.3	f__Rikenellaceae; g__Alistipes	0.079	f__Lachnospiraceae; g__Blautia_A	0.064	f__Lachnospiraceae; g__Acetatifactor	0.057	f__Bacteroidaceae; g__Bacteroides	0.053	Other	0.213	f__Bacteroidaceae; g__Phocaeicola	0.153	f__Lachnospiraceae; g__Ruminococcus_B	0.061	f__Lachnospiraceae; g__Lachnospira	0.059	f__Lachnospiraceae; g__Mediterraneibacter	0.057
K07699	Human	T2DM	2.19003	0.00426672	two-component system, response regulator, stage 0 sporulation protein A	Other	0.157	f__Acutalibacteraceae; g__Ruminococcus_E	0.103	f__CAG-74; g__UBA11524	0.069	f__CAG-508; g__CAG-269	0.05	f__Lachnospiraceae; g__Blautia_A	0.04	Other	0.161	f__Ruminococcaceae; g__Gemmiger	0.097	f__Lachnospiraceae; g__Ruminococcus_B	0.092	f__Lachnospiraceae; g__Lachnospira	0.092	f__Lachnospiraceae; g__Mediterraneibacter	0.079
K16899	Human	T2DM	2.18602	0.00898067	ATP-dependent helicase/nuclease subunit B	Other	0.232	f__Acutalibacteraceae; g__Ruminococcus_E	0.112	f__Lachnospiraceae; g__Acetatifactor	0.065	f__Lachnospiraceae; g__Agathobacter	0.055	f__CAG-239; g__CAG-267	0.052	Other	0.165	f__Acutalibacteraceae; g__CAG-180	0.131	f__Lachnospiraceae; g__Lachnospira	0.077	f__Lachnospiraceae; g__Mediterraneibacter	0.075	f__Lachnospiraceae; g__Ruminococcus_B	0.056
K00790	Human	T2DM	2.18071	0.0178923	UDP-N-acetylglucosamine 1-carboxyvinyltransferase	Other	0.276	f__Bacteroidaceae; g__Bacteroides	0.078	f__Acutalibacteraceae; g__Ruminococcus_E	0.069	f__Rikenellaceae; g__Alistipes	0.064	f__Lachnospiraceae; g__Acetatifactor	0.058	Other	0.177	f__Bacteroidaceae; g__Phocaeicola	0.15	f__Acutalibacteraceae; g__CAG-180	0.1	f__Bacteroidaceae; g__Bacteroides	0.071	f__Lachnospiraceae; g__Ruminococcus_B	0.057
K03215	Human	T2DM	2.16929	0.00426672	23S rRNA (uracil1939-C5)-methyltransferase	Other	0.277	f__Rikenellaceae; g__Alistipes	0.08	f__Acutalibacteraceae; g__Ruminococcus_E	0.076	f__Lachnospiraceae; g__Agathobacter	0.064	f__Lachnospiraceae; g__Blautia_A	0.054	Other	0.185	f__Bacteroidaceae; g__Phocaeicola	0.126	f__Acutalibacteraceae; g__CAG-180	0.086	f__Bacteroidaceae; g__Bacteroides	0.069	f__Rikenellaceae; g__Alistipes	0.063
K01876	Human	T2DM	2.16618	0.0113693	aspartyl-tRNA synthetase	Other	0.242	f__Acutalibacteraceae; g__Ruminococcus_E	0.095	f__Bacteroidaceae; g__Bacteroides	0.066	f__Rikenellaceae; g__Alistipes	0.063	f__Bacteroidaceae; g__Prevotella	0.049	Other	0.225	f__Bacteroidaceae; g__Phocaeicola	0.14	f__Acutalibacteraceae; g__CAG-180	0.096	f__Lachnospiraceae; g__Lachnospira	0.07	f__Lachnospiraceae; g__Ruminococcus_B	0.055
K03696	Human	T2DM	2.16432	0.0274863	ATP-dependent Clp protease ATP-binding subunit ClpC	Other	0.229	f__Bacteroidaceae; g__Bacteroides	0.063	f__Rikenellaceae; g__Alistipes	0.052	f__Lachnospiraceae; g__Blautia_A	0.047	f__Bacteroidaceae; g__Prevotella	0.046	Other	0.195	f__Bacteroidaceae; g__Phocaeicola	0.178	f__Lachnospiraceae; g__Mediterraneibacter	0.08	f__Bifidobacteriaceae; g__Bifidobacterium	0.076	f__Lachnospiraceae; g__Ruminococcus_B	0.072
K18346	Human	T2DM	2.15865	0.0113693	vancomycin resistance protein VanW	f__Lachnospiraceae; g__Agathobacter	0.139	Other	0.118	f__CAG-74; g__UBA11524	0.07	f__CAG-508; g__CAG-269	0.057	f__Lachnospiraceae; g__Acetatifactor	0.055	f__Bacteroidaceae; g__Phocaeicola	0.113	Other	0.111	f__Lachnospiraceae; g__Enterocloster	0.086	f__Lachnospiraceae; g__Roseburia	0.078	f__Lachnospiraceae; g__CAG-81	0.067
K06881	Human	T2DM	2.15166	0.000238563	bifunctional oligoribonuclease and PAP phosphatase NrnA	Other	0.296	f__Bacteroidaceae; g__Bacteroides	0.096	f__Bacteroidaceae; g__Prevotella	0.072	f__Acutalibacteraceae; g__Ruminococcus_E	0.071	f__Rikenellaceae; g__Alistipes	0.067	Other	0.202	f__Bacteroidaceae; g__Phocaeicola	0.134	f__Bacteroidaceae; g__Bacteroides	0.099	f__Rikenellaceae; g__Alistipes	0.06	f__Acutalibacteraceae; g__CAG-180	0.051
K04771	Human	T2DM	2.14316	0.00705073	serine protease Do	Other	0.243	f__Acutalibacteraceae; g__Ruminococcus_E	0.084	f__Lachnospiraceae; g__Agathobacter	0.081	f__Lachnospiraceae; g__Blautia_A	0.075	f__Rikenellaceae; g__Alistipes	0.061	Other	0.172	f__Lachnospiraceae; g__Agathobacter	0.079	f__Lachnospiraceae; g__Mediterraneibacter	0.079	f__Lachnospiraceae; g__Ruminococcus_B	0.077	f__Lachnospiraceae; g__Lachnospira	0.077
K08600	Human	T2DM	2.11996	0.0178923	sortase B	Other	0.14	f__Acutalibacteraceae; g__Ruminococcus_E	0.133	f__Lachnospiraceae; g__Acetatifactor	0.112	f__Oscillospiraceae; g__CAG-83	0.055	f__Lachnospiraceae; g__Agathobacter	0.045	f__Acutalibacteraceae; g__CAG-180	0.182	f__Lachnospiraceae; g__Mediterraneibacter	0.125	Other	0.119	f__Lachnospiraceae; g__Lachnospira	0.084	f__Lachnospiraceae; g__Ruminococcus_B	0.078
K16898	Human	T2DM	2.11602	0.0274863	ATP-dependent helicase/nuclease subunit A	Other	0.29	f__Acutalibacteraceae; g__Ruminococcus_E	0.114	f__Lachnospiraceae; g__Agathobacter	0.094	f__Lachnospiraceae; g__Acetatifactor	0.047	f__Oscillospiraceae; g__CAG-83	0.039	Other	0.166	f__Acutalibacteraceae; g__CAG-180	0.127	f__Streptococcaceae; g__Streptococcus	0.091	f__Veillonellaceae; g__Veillonella	0.068	f__Lachnospiraceae; g__Agathobacter	0.067
K06969	Human	T2DM	2.11451	0.0113693	23S rRNA (cytosine1962-C5)-methyltransferase	Other	0.264	f__Rikenellaceae; g__Alistipes	0.134	f__Lachnospiraceae; g__Agathobacter	0.061	f__Bacteroidaceae; g__Bacteroides	0.053	f__Lachnospiraceae; g__Blautia_A	0.052	Other	0.183	f__Bacteroidaceae; g__Phocaeicola	0.177	f__Rikenellaceae; g__Alistipes	0.099	f__Lachnospiraceae; g__Lachnospira	0.087	f__Bacteroidaceae; g__Bacteroides	0.051
K07658	Human	T2DM	2.10824	0.00191772	two-component system, OmpR family, alkaline phosphatase synthesis response regulator PhoP	Other	0.237	f__Rikenellaceae; g__Alistipes	0.123	f__Bacteroidaceae; g__Bacteroides	0.097	f__Bacteroidaceae; g__Prevotella	0.073	f__Lachnospiraceae; g__Agathobacter	0.048	f__Bacteroidaceae; g__Phocaeicola	0.223	Other	0.183	f__Bacteroidaceae; g__Bacteroides	0.095	f__Rikenellaceae; g__Alistipes	0.08	f__Acutalibacteraceae; g__CAG-180	0.049
K00702	Human	T2DM	2.09812	0.00328861	cellobiose phosphorylase	f__Bacteroidaceae; g__Prevotella	0.167	f__Lachnospiraceae; g__Agathobacter	0.123	f__Bacteroidaceae; g__Bacteroides	0.083	f__Lachnospiraceae; g__Acetatifactor	0.07	Other	0.066	f__Bacteroidaceae; g__Prevotella	0.171	f__Lachnospiraceae; g__Roseburia	0.166	f__Lachnospiraceae; g__Lachnospira	0.142	f__Bifidobacteriaceae; g__Bifidobacterium	0.134	f__Lachnospiraceae; g__Agathobacter	0.094
K01448	Human	T2DM	2.09754	0.0274863	N-acetylmuramoyl-L-alanine amidase	Other	0.218	f__Acutalibacteraceae; g__Ruminococcus_E	0.103	f__Bacteroidaceae; g__Bacteroides	0.064	f__Lachnospiraceae; g__Agathobacter	0.046	f__Lachnospiraceae; g__Blautia_A	0.044	Other	0.246	f__Bacteroidaceae; g__Phocaeicola	0.186	f__Lachnospiraceae; g__Ruminococcus_B	0.085	f__Bacteroidaceae; g__Bacteroides	0.079	f__Lachnospiraceae; g__Lachnospira	0.074
K07456	Human	T2DM	2.09097	0.00898067	DNA mismatch repair protein MutS2	Other	0.26	f__Rikenellaceae; g__Alistipes	0.099	f__Acutalibacteraceae; g__Ruminococcus_E	0.099	f__Bacteroidaceae; g__Bacteroides	0.062	f__Bacteroidaceae; g__Prevotella	0.061	f__Bacteroidaceae; g__Phocaeicola	0.24	Other	0.174	f__Rikenellaceae; g__Alistipes	0.081	f__Bacteroidaceae; g__Bacteroides	0.078	f__Acutalibacteraceae; g__CAG-180	0.037
K04070	Human	T2DM	2.08972	0.00550173	putative pyruvate formate lyase activating enzyme	Other	0.157	f__Lachnospiraceae; g__Agathobacter	0.094	f__Acutalibacteraceae; g__Ruminococcus_E	0.093	f__Lachnospiraceae; g__Blautia_A	0.075	f__Oscillospiraceae; g__CAG-83	0.054	f__Acutalibacteraceae; g__CAG-180	0.148	Other	0.13	f__Ruminococcaceae; g__Gemmiger	0.079	f__Lachnospiraceae; g__Lachnospira	0.059	f__Lachnospiraceae; g__Roseburia	0.057
K01449	Human	T2DM	2.08851	0.00550173	cell wall hydrolase	f__Acutalibacteraceae; g__Ruminococcus_E	0.277	Other	0.105	f__CAG-74; g__UBA11524	0.091	f__CAG-508; g__CAG-269	0.065	f__Lachnospiraceae; g__Acetatifactor	0.053	f__Acutalibacteraceae; g__CAG-180	0.154	f__Lachnospiraceae; g__Ruminococcus_B	0.132	Other	0.098	f__Lachnospiraceae; g__Mediterraneibacter	0.096	f__Lachnospiraceae; g__Roseburia	0.067
K03588	Human	T2DM	2.08824	0.0178923	peptidoglycan glycosyltransferase	Other	0.282	f__Acutalibacteraceae; g__Ruminococcus_E	0.078	f__Rikenellaceae; g__Alistipes	0.069	f__Lachnospiraceae; g__Blautia_A	0.051	f__Lachnospiraceae; g__Agathobacter	0.049	Other	0.209	f__Bacteroidaceae; g__Phocaeicola	0.127	f__Bacteroidaceae; g__Bacteroides	0.077	f__Lachnospiraceae; g__Ruminococcus_B	0.072	f__Rikenellaceae; g__Alistipes	0.061
K06398	Human	T2DM	2.08775	0.033763	stage IV sporulation protein A	Other	0.153	f__Acutalibacteraceae; g__Ruminococcus_E	0.112	f__Lachnospiraceae; g__Acetatifactor	0.105	f__Lachnospiraceae; g__Agathobacter	0.083	f__Oscillospiraceae; g__CAG-83	0.061	Other	0.142	f__Lachnospiraceae; g__Lachnospira	0.135	f__Acutalibacteraceae; g__CAG-180	0.097	f__Ruminococcaceae; g__Gemmiger	0.087	f__Lachnospiraceae; g__Ruminococcus_B	0.084
K00688	Human	T2DM	2.08478	0.033763	glycogen phosphorylase	Other	0.216	f__Rikenellaceae; g__Alistipes	0.098	f__Bacteroidaceae; g__Prevotella	0.072	f__Lachnospiraceae; g__Agathobacter	0.051	f__Lachnospiraceae; g__Blautia_A	0.049	Other	0.163	f__Bacteroidaceae; g__Phocaeicola	0.131	f__Lachnospiraceae; g__Lachnospira	0.08	f__Rikenellaceae; g__Alistipes	0.079	f__Lachnospiraceae; g__Ruminococcus_B	0.075
K03624	Human	T2DM	2.08291	0.0025191	transcription elongation factor GreA	Other	0.246	f__Rikenellaceae; g__Alistipes	0.069	f__Lachnospiraceae; g__Agathobacter	0.066	f__Bacteroidaceae; g__Prevotella	0.065	f__Bacteroidaceae; g__Bacteroides	0.06	Other	0.233	f__Bacteroidaceae; g__Phocaeicola	0.112	f__Lachnospiraceae; g__Ruminococcus_B	0.073	f__Lachnospiraceae; g__Lachnospira	0.073	f__Bacteroidaceae; g__Prevotella	0.067
K09698	Human	T2DM	2.08061	0.00705073	nondiscriminating glutamyl-tRNA synthetase	Other	0.224	f__Acutalibacteraceae; g__Ruminococcus_E	0.106	f__Lachnospiraceae; g__Agathobacter	0.102	f__Ruminococcaceae; g__Faecalibacterium	0.056	f__Oscillospiraceae; g__CAG-83	0.046	f__Acutalibacteraceae; g__CAG-180	0.165	Other	0.161	f__Lachnospiraceae; g__Ruminococcus_B	0.071	f__Lachnospiraceae; g__Lachnospira	0.071	f__Streptococcaceae; g__Streptococcus	0.059
K03500	Human	T2DM	2.07588	0.00426672	16S rRNA (cytosine967-C5)-methyltransferase	Other	0.221	f__Acutalibacteraceae; g__Ruminococcus_E	0.157	f__Lachnospiraceae; g__Agathobacter	0.063	f__Lachnospiraceae; g__Blautia_A	0.061	f__Succinivibrionaceae; g__Succinivibrio	0.053	Other	0.165	f__Acutalibacteraceae; g__CAG-180	0.073	f__Ruminococcaceae; g__Gemmiger	0.067	f__Burkholderiaceae; g__Sutterella	0.066	f__Lachnospiraceae; g__Ruminococcus_B	0.063
K00962	Human	T2DM	2.07037	0.00081504	polyribonucleotide nucleotidyltransferase	Other	0.287	f__Bacteroidaceae; g__Bacteroides	0.102	f__Rikenellaceae; g__Alistipes	0.088	f__Bacteroidaceae; g__Prevotella	0.079	f__Acutalibacteraceae; g__Ruminococcus_E	0.058	Other	0.19	f__Bacteroidaceae; g__Phocaeicola	0.162	f__Bacteroidaceae; g__Bacteroides	0.119	f__Rikenellaceae; g__Alistipes	0.071	f__Bacteroidaceae; g__Prevotella	0.051
K01208	Human	T2DM	2.07026	0.033763	cyclomaltodextrinase / maltogenic alpha-amylase / neopullulanase	Other	0.154	f__Lachnospiraceae; g__Agathobacter	0.126	f__Acutalibacteraceae; g__Ruminococcus_E	0.117	f__Lachnospiraceae; g__Acetatifactor	0.086	f__Ruminococcaceae; g__Faecalibacterium	0.077	f__Ruminococcaceae; g__Gemmiger	0.122	f__Lachnospiraceae; g__Mediterraneibacter	0.119	f__Lachnospiraceae; g__Ruminococcus_B	0.115	Other	0.113	f__Lachnospiraceae; g__Agathobacter	0.071
K03596	Human	T2DM	2.06616	0.00426672	GTP-binding protein LepA	Other	0.258	f__Rikenellaceae; g__Alistipes	0.095	f__Bacteroidaceae; g__Prevotella	0.088	f__Bacteroidaceae; g__Bacteroides	0.088	f__Acutalibacteraceae; g__Ruminococcus_E	0.06	Other	0.206	f__Bacteroidaceae; g__Phocaeicola	0.169	f__Bacteroidaceae; g__Bacteroides	0.079	f__Rikenellaceae; g__Alistipes	0.077	f__Lachnospiraceae; g__Ruminococcus_B	0.064
K03695	Human	T2DM	2.05979	0.00705073	ATP-dependent Clp protease ATP-binding subunit ClpB	Other	0.225	f__Bacteroidaceae; g__Bacteroides	0.079	f__Rikenellaceae; g__Alistipes	0.072	f__Bacteroidaceae; g__Prevotella	0.064	f__Lachnospiraceae; g__Agathobacter	0.051	Other	0.18	f__Bacteroidaceae; g__Phocaeicola	0.179	f__Lachnospiraceae; g__Lachnospira	0.067	f__Bacteroidaceae; g__Bacteroides	0.053	f__Rikenellaceae; g__Alistipes	0.049
K08591	Human	T2DM	2.05151	0.0178923	acyl phosphate:glycerol-3-phosphate acyltransferase	Other	0.245	f__Lachnospiraceae; g__Agathobacter	0.091	f__Rikenellaceae; g__Alistipes	0.089	f__Acutalibacteraceae; g__Ruminococcus_E	0.088	f__Lachnospiraceae; g__Acetatifactor	0.084	Other	0.156	f__Lachnospiraceae; g__Ruminococcus_B	0.107	f__Ruminococcaceae; g__Gemmiger	0.088	f__Rikenellaceae; g__Alistipes	0.073	f__Acutalibacteraceae; g__CAG-180	0.062
K05540	Human	T2DM	2.04975	0.00550173	tRNA-dihydrouridine synthase B	Other	0.178	f__Acutalibacteraceae; g__Ruminococcus_E	0.164	f__Lachnospiraceae; g__Acetatifactor	0.067	f__Lachnospiraceae; g__Agathobacter	0.045	f__Lachnospiraceae; g__Blautia_A	0.044	Other	0.162	f__Acutalibacteraceae; g__CAG-180	0.103	f__Lachnospiraceae; g__Ruminococcus_B	0.088	f__Lachnospiraceae; g__Lachnospira	0.088	f__Streptococcaceae; g__Streptococcus	0.077
K01409	Human	T2DM	2.04883	0.00550173	N6-L-threonylcarbamoyladenine synthase	Other	0.317	f__Rikenellaceae; g__Alistipes	0.082	f__Bacteroidaceae; g__Prevotella	0.06	f__Acutalibacteraceae; g__Ruminococcus_E	0.056	f__Bacteroidaceae; g__Bacteroides	0.054	Other	0.179	f__Bacteroidaceae; g__Phocaeicola	0.155	f__Bacteroidaceae; g__Bacteroides	0.1	f__Rikenellaceae; g__Alistipes	0.075	f__Streptococcaceae; g__Streptococcus	0.048
K19294	Human	T2DM	2.04698	0.0113693	alginate O-acetyltransferase complex protein AlgI	Other	0.149	f__Lachnospiraceae; g__Acetatifactor	0.09	f__Acutalibacteraceae; g__Ruminococcus_E	0.078	f__CAG-1000; g__CAG-460	0.06	f__Oscillospiraceae; g__ER4	0.054	f__Lachnospiraceae; g__Ruminococcus_B	0.153	Other	0.14	f__Ruminococcaceae; g__Gemmiger	0.113	f__Lachnospiraceae; g__Mediterraneibacter	0.102	f__Acutalibacteraceae; g__CAG-180	0.089
K03497	Human	T2DM	2.04216	0.0222431	ParB family transcriptional regulator, chromosome partitioning protein	Other	0.267	f__Acutalibacteraceae; g__Ruminococcus_E	0.12	f__Rikenellaceae; g__Alistipes	0.065	f__Bacteroidaceae; g__Bacteroides	0.053	f__Oscillospiraceae; g__CAG-83	0.042	Other	0.205	f__Bacteroidaceae; g__Phocaeicola	0.175	f__Acutalibacteraceae; g__CAG-180	0.064	f__Ruminococcaceae; g__Gemmiger	0.063	f__Bacteroidaceae; g__Bacteroides	0.063
K04567	Human	T2DM	2.04184	0.0113693	lysyl-tRNA synthetase, class II	Other	0.308	f__Bacteroidaceae; g__Prevotella	0.112	f__Rikenellaceae; g__Alistipes	0.101	f__Bacteroidaceae; g__Bacteroides	0.095	f__Acutalibacteraceae; g__Ruminococcus_E	0.071	Other	0.234	f__Bacteroidaceae; g__Phocaeicola	0.208	f__Bacteroidaceae; g__Bacteroides	0.089	f__Rikenellaceae; g__Alistipes	0.066	f__Bifidobacteriaceae; g__Bifidobacterium	0.042
K03572	Human	T2DM	2.03899	0.00191772	DNA mismatch repair protein MutL	Other	0.312	f__Bacteroidaceae; g__Bacteroides	0.102	f__Rikenellaceae; g__Alistipes	0.071	f__Bacteroidaceae; g__Prevotella	0.067	f__Lachnospiraceae; g__Agathobacter	0.049	Other	0.221	f__Bacteroidaceae; g__Phocaeicola	0.19	f__Bacteroidaceae; g__Bacteroides	0.099	f__Lachnospiraceae; g__Lachnospira	0.077	f__Rikenellaceae; g__Alistipes	0.052
K03502	Human	T2DM	2.03619	0.00550173	DNA polymerase V	Other	0.174	f__Erysipelotrichaceae; g__Holdemanella	0.113	f__Rikenellaceae; g__Alistipes	0.089	f__Bacteroidaceae; g__Prevotella	0.083	f__Lachnospiraceae; g__Agathobacter	0.081	Other	0.17	f__Bacteroidaceae; g__Prevotella	0.159	f__Bacteroidaceae; g__Phocaeicola	0.141	f__Bifidobacteriaceae; g__Bifidobacterium	0.062	f__Erysipelatoclostridiaceae; g__Erysipelatoclostridium	0.045
K01872	Human	T2DM	2.03512	0.00898067	alanyl-tRNA synthetase	Other	0.289	f__Acutalibacteraceae; g__Ruminococcus_E	0.067	f__Lachnospiraceae; g__Agathobacter	0.064	f__Lachnospiraceae; g__Blautia_A	0.059	f__Rikenellaceae; g__Alistipes	0.059	Other	0.186	f__Bacteroidaceae; g__Phocaeicola	0.141	f__Bacteroidaceae; g__Bacteroides	0.062	f__Lachnospiraceae; g__Lachnospira	0.055	f__Lachnospiraceae; g__Ruminococcus_B	0.053
K07137	Human	T2DM	2.03338	0.0143059	uncharacterized protein	Other	0.271	f__Acutalibacteraceae; g__Ruminococcus_E	0.068	f__Lachnospiraceae; g__Agathobacter	0.058	f__Bacteroidaceae; g__Bacteroides	0.051	f__Lachnospiraceae; g__Blautia_A	0.05	Other	0.156	f__Bacteroidaceae; g__Phocaeicola	0.142	f__Acutalibacteraceae; g__CAG-180	0.094	f__Lachnospiraceae; g__Lachnospira	0.068	f__Bacteroidaceae; g__Bacteroides	0.056
K02933	Human	T2DM	2.03183	0.00145086	large subunit ribosomal protein L6	Other	0.247	f__Acutalibacteraceae; g__Ruminococcus_E	0.105	f__Erysipelotrichaceae; g__Holdemanella	0.091	f__Bacteroidaceae; g__Prevotella	0.048	f__Bacteroidaceae; g__Bacteroides	0.047	Other	0.211	f__Acutalibacteraceae; g__CAG-180	0.083	f__Lachnospiraceae; g__Ruminococcus_B	0.071	f__Lachnospiraceae; g__Lachnospira	0.071	f__Rikenellaceae; g__Alistipes	0.07
K06390	Human	T2DM	2.02877	0.00898067	stage III sporulation protein AA	f__Acutalibacteraceae; g__Ruminococcus_E	0.18	Other	0.15	f__Oscillospiraceae; g__CAG-83	0.058	f__Lachnospiraceae; g__Acetatifactor	0.05	f__Lachnospiraceae; g__Agathobacter	0.049	f__Lachnospiraceae; g__Mediterraneibacter	0.146	Other	0.134	f__Lachnospiraceae; g__Ruminococcus_B	0.11	f__Lachnospiraceae; g__Lachnospira	0.11	f__Lachnospiraceae; g__Roseburia	0.073
K03151	Human	T2DM	2.02297	0.0113693	tRNA uracil 4-sulfurtransferase	Other	0.197	f__Acutalibacteraceae; g__Ruminococcus_E	0.084	f__Lachnospiraceae; g__Blautia_A	0.068	f__Erysipelotrichaceae; g__Holdemanella	0.057	f__Lachnospiraceae; g__Acetatifactor	0.048	Other	0.17	f__Acutalibacteraceae; g__CAG-180	0.108	f__Lachnospiraceae; g__Ruminococcus_B	0.093	f__Streptococcaceae; g__Streptococcus	0.078	f__Ruminococcaceae; g__Gemmiger	0.076
K13292	Human	T2DM	2.02204	0.00705073	phosphatidylglycerol---prolipoprotein diacylglyceryl transferase	Other	0.217	f__CAG-74; g__UBA11524	0.088	f__Lachnospiraceae; g__Blautia_A	0.074	f__Acutalibacteraceae; g__Ruminococcus_E	0.072	f__Erysipelotrichaceae; g__Holdemanella	0.049	Other	0.24	f__Lachnospiraceae; g__Mediterraneibacter	0.095	f__Acutalibacteraceae; g__CAG-180	0.083	f__Lachnospiraceae; g__Ruminococcus_B	0.071	f__Streptococcaceae; g__Streptococcus	0.059
K07090	Human	T2DM	2.01754	0.0412268	uncharacterized protein	Other	0.115	f__Succinivibrionaceae; g__Succinivibrio	0.102	f__Oscillospiraceae; g__CAG-83	0.086	f__Oscillospiraceae; g__ER4	0.061	f__Ruminococcaceae; g__Faecalibacterium	0.045	f__Bifidobacteriaceae; g__Bifidobacterium	0.159	Other	0.12	f__Acidaminococcaceae; g__Phascolarctobacterium	0.061	f__Fusobacteriaceae; g__Fusobacterium_A	0.051	f__Veillonellaceae; g__Veillonella	0.046
K06409	Human	T2DM	2.01333	0.0412268	stage V sporulation protein B	Other	0.186	f__Lachnospiraceae; g__Agathobacter	0.088	f__Lachnospiraceae; g__Acetatifactor	0.06	f__Lachnospiraceae; g__Blautia_A	0.06	f__Acutalibacteraceae; g__Ruminococcus_E	0.052	Other	0.171	f__Lachnospiraceae; g__Mediterraneibacter	0.102	f__Lachnospiraceae; g__Ruminococcus_B	0.093	f__Veillonellaceae; g__Veillonella	0.078	f__Lachnospiraceae; g__Lachnospira	0.068
K01571	Human	T2DM	2.00805	0.00898067	oxaloacetate decarboxylase (Na+ extruding) subunit alpha	Other	0.171	f__Acutalibacteraceae; g__Ruminococcus_E	0.119	f__Rikenellaceae; g__Alistipes	0.117	f__Lachnospiraceae; g__Blautia_A	0.068	f__Lachnospiraceae; g__Agathobacter	0.046	Other	0.156	f__Lachnospiraceae; g__Ruminococcus_B	0.087	f__Lachnospiraceae; g__Lachnospira	0.087	f__Rikenellaceae; g__Alistipes	0.076	f__Veillonellaceae; g__Veillonella	0.072
K02874	Human	T2DM	2.00637	0.00328861	large subunit ribosomal protein L14	Other	0.217	f__Erysipelotrichaceae; g__Holdemanella	0.097	f__Acutalibacteraceae; g__Ruminococcus_E	0.072	f__Rikenellaceae; g__Alistipes	0.052	f__Bacteroidaceae; g__Prevotella	0.05	Other	0.224	f__Lachnospiraceae; g__Lachnospira	0.098	f__Acutalibacteraceae; g__CAG-180	0.089	f__Rikenellaceae; g__Alistipes	0.081	f__Lachnospiraceae; g__Ruminococcus_B	0.076
K06168	Human	T2DM	2.00625	0.000605172	tRNA-2-methylthio-N6-dimethylallyladenosine synthase	Other	0.272	f__Bacteroidaceae; g__Bacteroides	0.093	f__Bacteroidaceae; g__Prevotella	0.072	f__Rikenellaceae; g__Alistipes	0.072	f__Acutalibacteraceae; g__Ruminococcus_E	0.071	Other	0.226	f__Bacteroidaceae; g__Phocaeicola	0.216	f__Bacteroidaceae; g__Bacteroides	0.077	f__Lachnospiraceae; g__Lachnospira	0.06	f__Rikenellaceae; g__Alistipes	0.054
K02961	Human	T2DM	2.00415	0.00550173	small subunit ribosomal protein S17	Other	0.216	f__Acutalibacteraceae; g__Ruminococcus_E	0.074	f__Rikenellaceae; g__Alistipes	0.054	f__Bacteroidaceae; g__Prevotella	0.051	f__Bacteroidaceae; g__Bacteroides	0.051	Other	0.236	f__Lachnospiraceae; g__Lachnospira	0.106	f__Acutalibacteraceae; g__CAG-180	0.096	f__Rikenellaceae; g__Alistipes	0.087	f__Lachnospiraceae; g__Ruminococcus_B	0.082
K02315	Human	T2DM	2.00228	0.00550173	DNA replication protein DnaC	Other	0.148	f__Lachnospiraceae; g__Blautia_A	0.094	f__Lachnospiraceae; g__Agathobacter	0.081	f__Acutalibacteraceae; g__Ruminococcus_E	0.08	f__Succinivibrionaceae; g__Succinivibrio	0.067	Other	0.165	f__Lachnospiraceae; g__Ruminococcus_B	0.094	f__Lachnospiraceae; g__Lachnospira	0.094	f__Fusobacteriaceae; g__Fusobacterium_A	0.085	f__Lachnospiraceae; g__Mediterraneibacter	0.069
K02879	Human	T2DM	2.00144	0.033763	large subunit ribosomal protein L17	Other	0.289	f__Erysipelotrichaceae; g__Holdemanella	0.144	f__Bacteroidaceae; g__Bacteroides	0.074	f__Rikenellaceae; g__Alistipes	0.06	f__Acutalibacteraceae; g__Ruminococcus_E	0.054	Other	0.207	f__Bacteroidaceae; g__Phocaeicola	0.146	f__Bacteroidaceae; g__Bacteroides	0.108	f__Lachnospiraceae; g__Mediterraneibacter	0.063	f__Acutalibacteraceae; g__CAG-180	0.055
K00428	Human	Control	2.00155	0.000327414	cytochrome c peroxidase	f__Tannerellaceae; g__Parabacteroides	0.507	f__Bacteroidaceae; g__Bacteroides	0.235	f__Bacteroidaceae; g__Phocaeicola	0.156	f__UBA11471; g__UBA11471	0.071	f__Bacteroidaceae; g__Paraprevotella	0.02	f__Bacteroidaceae; g__Phocaeicola	0.526	f__Bacteroidaceae; g__Bacteroides	0.303	f__Tannerellaceae; g__Parabacteroides	0.108	f__Burkholderiaceae; g__Sutterella	0.029	Other	0.021
K03294	Human	Control	2.00539	0.00426672	basic amino acid/polyamine antiporter, APA family	f__Bacteroidaceae; g__Bacteroides	0.21	f__CAG-239; g__CAG-267	0.098	f__Bacteroidaceae; g__Prevotellamassilia	0.085	f__Bacteroidaceae; g__Phocaeicola	0.062	f__Gastranaerophilaceae; g__Zag1	0.053	f__Bacteroidaceae; g__Phocaeicola	0.524	f__Bifidobacteriaceae; g__Bifidobacterium	0.124	f__Fusobacteriaceae; g__Fusobacterium_A	0.064	Other	0.06	f__Streptococcaceae; g__Streptococcus	0.045
K12942	Human	Control	2.00946	0.00426672	aminobenzoyl-glutamate transport protein	f__Bacteroidaceae; g__Bacteroides	0.459	f__Bacteroidaceae; g__Phocaeicola	0.134	f__CAG-302; g__CAG-302	0.106	f__CAG-1000; g__CAG-460	0.086	f__Peptostreptococcaceae; g__Romboutsia	0.069	f__Bacteroidaceae; g__Phocaeicola	0.442	f__Bacteroidaceae; g__Bacteroides	0.131	f__Fusobacteriaceae; g__Fusobacterium_A	0.104	f__Lachnospiraceae; g__CAG-81	0.088	f__Acidaminococcaceae; g__Phascolarctobacterium	0.064
K18118	Human	Control	2.01347	0.0143059	succinyl-CoA:acetate CoA-transferase	f__Bacteroidaceae; g__Prevotella	0.359	f__Bacteroidaceae; g__Bacteroides	0.303	f__Tannerellaceae; g__Parabacteroides	0.069	f__Bacteroidaceae; g__Phocaeicola	0.046	f__Muribaculaceae; g__CAG-873	0.037	f__Bacteroidaceae; g__Phocaeicola	0.568	f__Bacteroidaceae; g__Bacteroides	0.176	f__Bacteroidaceae; g__Prevotella	0.06	f__Tannerellaceae; g__Parabacteroides	0.046	f__Acidaminococcaceae; g__Phascolarctobacterium	0.035
K01911	Human	Control	2.02167	0.0025191	o-succinylbenzoate---CoA ligase	f__Bacteroidaceae; g__Prevotella	0.345	f__Bacteroidaceae; g__Phocaeicola	0.161	f__Bacteroidaceae; g__Bacteroides	0.111	f__Tannerellaceae; g__Parabacteroides	0.071	f__Muribaculaceae; g__CAG-873	0.064	f__Bacteroidaceae; g__Phocaeicola	0.578	f__Bacteroidaceae; g__Bacteroides	0.146	f__Bacteroidaceae; g__Prevotella	0.071	f__Dialisteraceae; g__Dialister	0.056	Other	0.035
K02517	Human	Control	2.03483	0.00191772	Kdo2-lipid IVA lauroyltransferase/acyltransferase	f__Rikenellaceae; g__Alistipes	0.299	f__Bacteroidaceae; g__Bacteroides	0.241	f__Succinivibrionaceae; g__Succinivibrio	0.069	f__Bacteroidaceae; g__Phocaeicola	0.066	f__Acidaminococcaceae; g__Phascolarctobacterium	0.053	f__Bacteroidaceae; g__Phocaeicola	0.29	f__Bacteroidaceae; g__Bacteroides	0.141	f__Acidaminococcaceae; g__Phascolarctobacterium	0.102	f__Rikenellaceae; g__Alistipes	0.075	f__Veillonellaceae; g__Veillonella	0.069
K00001	Human	Control	2.03786	0.000238563	alcohol dehydrogenase	f__Bacteroidaceae; g__Phocaeicola	0.129	f__Lachnospiraceae; g__Anaerobutyricum	0.114	f__CAG-239; g__CAG-267	0.102	f__Lachnospiraceae; g__Agathobacter	0.075	f__Gastranaerophilaceae; g__CAG-196	0.062	f__Bacteroidaceae; g__Phocaeicola	0.392	f__Lachnospiraceae; g__Lachnospira	0.146	Other	0.083	f__Bifidobacteriaceae; g__Bifidobacterium	0.081	f__Veillonellaceae; g__Veillonella	0.061
K08676	Human	Control	2.06065	0.0412268	tricorn protease	f__Bacteroidaceae; g__Bacteroides	0.665	f__Bacteroidaceae; g__Phocaeicola	0.108	f__Tannerellaceae; g__Parabacteroides	0.079	f__Rikenellaceae; g__Alistipes	0.047	f__Marinifilaceae; g__Odoribacter	0.047	f__Bacteroidaceae; g__Phocaeicola	0.659	f__Bacteroidaceae; g__Bacteroides	0.251	f__Tannerellaceae; g__Parabacteroides	0.052	f__Muribaculaceae; g__CAG-279	0.027	Other	0.012
K05592	Human	Control	2.06615	0.0143059	ATP-dependent RNA helicase DeaD	Other	0.146	f__Bacteroidaceae; g__Bacteroides	0.124	f__Bacteroidaceae; g__Prevotella	0.094	f__Lachnospiraceae; g__Agathobacter	0.062	f__Bacteroidaceae; g__Phocaeicola	0.06	f__Bacteroidaceae; g__Phocaeicola	0.208	Other	0.139	f__Bacteroidaceae; g__Bacteroides	0.09	f__Veillonellaceae; g__Veillonella	0.063	f__Lachnospiraceae; g__Lachnospira	0.058
K05595	Human	Control	2.08598	0.0178923	multiple antibiotic resistance protein	f__Bacteroidaceae; g__Bacteroides	0.424	f__Bacteroidaceae; g__Phocaeicola	0.156	f__Tannerellaceae; g__Parabacteroides	0.069	f__CAG-239; g__CAG-267	0.062	f__Marinifilaceae; g__Odoribacter	0.058	f__Bacteroidaceae; g__Phocaeicola	0.47	f__Bacteroidaceae; g__Bacteroides	0.328	f__Burkholderiaceae; g__Sutterella	0.059	f__Tannerellaceae; g__Parabacteroides	0.044	Other	0.034
K01424	Human	Control	2.08806	0.00081504	L-asparaginase	f__Bacteroidaceae; g__Bacteroides	0.232	Other	0.195	f__Rikenellaceae; g__Alistipes	0.109	f__Acutalibacteraceae; g__Ruminococcus_E	0.066	f__Bacteroidaceae; g__Prevotella	0.057	f__Bacteroidaceae; g__Phocaeicola	0.231	f__Bacteroidaceae; g__Bacteroides	0.218	Other	0.144	f__Bacteroidaceae; g__Prevotella	0.05	f__Rikenellaceae; g__Alistipes	0.042
K15738	Human	Control	2.08996	0.0143059	ABC transport system ATP-binding/permease protein	Other	0.129	f__Bacteroidaceae; g__Bacteroides	0.124	f__Bacteroidaceae; g__Prevotella	0.108	f__Rikenellaceae; g__Alistipes	0.086	f__Lachnospiraceae; g__Agathobacter	0.079	f__Bacteroidaceae; g__Phocaeicola	0.263	Other	0.114	f__Bacteroidaceae; g__Bacteroides	0.104	f__Rikenellaceae; g__Alistipes	0.068	f__Lachnospiraceae; g__Lachnospira	0.061
K01130	Human	Control	2.09526	0.00898067	arylsulfatase	f__Bacteroidaceae; g__Bacteroides	0.317	f__Rikenellaceae; g__Alistipes	0.209	f__Tannerellaceae; g__Parabacteroides	0.151	f__Bacteroidaceae; g__Phocaeicola	0.125	f__Bacteroidaceae; g__Prevotellamassilia	0.07	f__Bacteroidaceae; g__Phocaeicola	0.556	f__Bacteroidaceae; g__Bacteroides	0.283	f__Tannerellaceae; g__Parabacteroides	0.092	f__Rikenellaceae; g__Alistipes	0.04	Other	0.028
K01012	Human	Control	2.10201	0.00426672	biotin synthase	Other	0.152	f__Lachnospiraceae; g__Agathobacter	0.121	f__Lachnospiraceae; g__Blautia_A	0.092	f__Bacteroidaceae; g__Bacteroides	0.069	f__Bacteroidaceae; g__Phocaeicola	0.042	f__Bacteroidaceae; g__Phocaeicola	0.271	Other	0.134	f__Acidaminococcaceae; g__Phascolarctobacterium	0.07	f__Lachnospiraceae; g__Ruminococcus_B	0.067	f__Lachnospiraceae; g__Mediterraneibacter	0.065
K10716	Human	Control	2.10623	0.00109084	voltage-gated potassium channel	f__Rikenellaceae; g__Alistipes	0.422	f__Bacteroidaceae; g__Phocaeicola	0.134	f__Bacteroidaceae; g__Bacteroides	0.088	f__Lachnospiraceae; g__Lachnospira	0.061	f__Erysipelatoclostridiaceae; g__Erysipelatoclostridium	0.055	f__Bacteroidaceae; g__Phocaeicola	0.508	f__Bacteroidaceae; g__Bacteroides	0.153	f__Streptococcaceae; g__Streptococcus	0.096	f__Rikenellaceae; g__Alistipes	0.088	f__Bifidobacteriaceae; g__Bifidobacterium	0.055
K00525	Human	Control	2.11857	0.0222431	ribonucleoside-diphosphate reductase alpha chain	f__Bacteroidaceae; g__Bacteroides	0.247	f__Rikenellaceae; g__Alistipes	0.231	f__Bacteroidaceae; g__Prevotella	0.093	f__Bacteroidaceae; g__Phocaeicola	0.071	f__CAG-239; g__CAG-267	0.069	f__Bacteroidaceae; g__Phocaeicola	0.307	f__Bacteroidaceae; g__Bacteroides	0.151	f__Lachnospiraceae; g__Ruminococcus_B	0.12	Other	0.09	f__Rikenellaceae; g__Alistipes	0.057
K00879	Human	Control	2.12224	0.00081504	L-fuculokinase	f__Bacteroidaceae; g__Bacteroides	0.25	f__Bacteroidaceae; g__Phocaeicola	0.182	f__Rikenellaceae; g__Alistipes	0.084	f__Tannerellaceae; g__Parabacteroides	0.082	f__Acutalibacteraceae; g__CAG-180	0.076	f__Bacteroidaceae; g__Phocaeicola	0.322	f__Bacteroidaceae; g__Bacteroides	0.227	f__Lachnospiraceae; g__Ruminococcus_B	0.122	f__Lachnospiraceae; g__Mediterraneibacter	0.073	f__Acutalibacteraceae; g__CAG-180	0.071
K00848	Human	Control	2.12255	0.00426672	rhamnulokinase	f__Lachnospiraceae; g__Blautia_A	0.124	f__Bacteroidaceae; g__Bacteroides	0.123	f__Bacteroidaceae; g__Phocaeicola	0.09	f__Lachnospiraceae; g__Mediterraneibacter	0.08	f__Lachnospiraceae; g__Acetatifactor	0.078	f__Bacteroidaceae; g__Phocaeicola	0.239	f__Lachnospiraceae; g__Ruminococcus_B	0.182	f__Bacteroidaceae; g__Bacteroides	0.168	f__Lachnospiraceae; g__Mediterraneibacter	0.136	Other	0.085
K00677	Human	Control	2.13333	0.0412268	UDP-N-acetylglucosamine acyltransferase	f__Bacteroidaceae; g__Bacteroides	0.247	f__Bacteroidaceae; g__Prevotella	0.167	f__Rikenellaceae; g__Alistipes	0.115	f__Bacteroidaceae; g__Phocaeicola	0.087	f__Bacteroidaceae; g__Prevotellamassilia	0.059	f__Bacteroidaceae; g__Phocaeicola	0.51	f__Bacteroidaceae; g__Bacteroides	0.184	f__Bacteroidaceae; g__Prevotella	0.074	Other	0.053	f__Muribaculaceae; g__CAG-279	0.04
K01815	Human	Control	2.15606	0.00705073	4-deoxy-L-threo-5-hexosulose-uronate ketol-isomerase	f__Bacteroidaceae; g__Bacteroides	0.384	f__Bacteroidaceae; g__Prevotella	0.153	f__Bacteroidaceae; g__Phocaeicola	0.087	f__Ruminococcaceae; g__Faecalibacterium	0.055	f__Lachnospiraceae; g__Acetatifactor	0.048	f__Bacteroidaceae; g__Phocaeicola	0.391	f__Bacteroidaceae; g__Bacteroides	0.203	f__Bacteroidaceae; g__Prevotella	0.086	f__Lachnospiraceae; g__Lachnospira	0.082	f__Lachnospiraceae; g__Ruminococcus_B	0.053
K03561	Human	Control	2.16212	0.0412268	biopolymer transport protein ExbB	f__Bacteroidaceae; g__Bacteroides	0.336	f__Rikenellaceae; g__Alistipes	0.273	f__Bacteroidaceae; g__Prevotella	0.075	f__Bacteroidaceae; g__Prevotellamassilia	0.04	f__Bacteroidaceae; g__Phocaeicola	0.04	f__Bacteroidaceae; g__Phocaeicola	0.354	f__Bacteroidaceae; g__Bacteroides	0.223	f__Rikenellaceae; g__Alistipes	0.103	f__Bacteroidaceae; g__Prevotella	0.079	Other	0.054
K07636	Human	Control	2.19209	0.033763	two-component system, OmpR family, phosphate regulon sensor histidine kinase PhoR	Other	0.263	f__Bacteroidaceae; g__Bacteroides	0.15	f__Rikenellaceae; g__Alistipes	0.125	f__Bacteroidaceae; g__Prevotella	0.105	f__Acutalibacteraceae; g__Ruminococcus_E	0.051	f__Bacteroidaceae; g__Phocaeicola	0.408	Other	0.173	f__Bacteroidaceae; g__Bacteroides	0.097	f__Bacteroidaceae; g__Prevotella	0.082	f__Rikenellaceae; g__Alistipes	0.058
K03699	Human	Control	2.2009	0.00550173	magnesium and cobalt exporter, CNNM family	Other	0.267	f__Rikenellaceae; g__Alistipes	0.145	f__Bacteroidaceae; g__Bacteroides	0.145	f__Lachnospiraceae; g__Agathobacter	0.057	f__Lachnospiraceae; g__Acetatifactor	0.052	f__Bacteroidaceae; g__Phocaeicola	0.282	Other	0.144	f__Bacteroidaceae; g__Bacteroides	0.118	f__Rikenellaceae; g__Alistipes	0.064	f__Lachnospiraceae; g__Ruminococcus_B	0.044
K01443	Human	Control	2.21706	0.0113693	N-acetylglucosamine-6-phosphate deacetylase	Other	0.143	f__Bacteroidaceae; g__Bacteroides	0.119	f__Lachnospiraceae; g__Blautia_A	0.073	f__Bacteroidaceae; g__Phocaeicola	0.071	f__Lachnospiraceae; g__Agathobacter	0.06	f__Bacteroidaceae; g__Phocaeicola	0.378	f__Bacteroidaceae; g__Bacteroides	0.136	Other	0.125	f__Lachnospiraceae; g__Mediterraneibacter	0.043	f__Fusobacteriaceae; g__Fusobacterium_A	0.042
K01847	Human	Control	2.23601	0.0178923	methylmalonyl-CoA mutase	f__Bacteroidaceae; g__Bacteroides	0.347	f__Rikenellaceae; g__Alistipes	0.346	f__Bacteroidaceae; g__Phocaeicola	0.087	f__Tannerellaceae; g__Parabacteroides	0.029	f__Muribaculaceae; g__CAG-873	0.026	f__Bacteroidaceae; g__Phocaeicola	0.55	f__Bacteroidaceae; g__Bacteroides	0.175	f__Rikenellaceae; g__Alistipes	0.106	f__Veillonellaceae; g__Veillonella	0.04	Other	0.039
K02013	Human	Control	2.24938	0.00081504	iron complex transport system ATP-binding protein	Other	0.174	f__Bacteroidaceae; g__Bacteroides	0.085	f__Oscillospiraceae; g__CAG-83	0.077	f__Rikenellaceae; g__Alistipes	0.07	f__Lachnospiraceae; g__Blautia_A	0.06	f__Bacteroidaceae; g__Phocaeicola	0.146	Other	0.118	f__Bacteroidaceae; g__Bacteroides	0.072	f__Fusobacteriaceae; g__Fusobacterium_A	0.067	f__Veillonellaceae; g__Veillonella	0.066
K21571	Human	Control	2.29715	0.00898067	starch-binding outer membrane protein SusE/F	f__Bacteroidaceae; g__Bacteroides	0.403	f__Rikenellaceae; g__Alistipes	0.257	f__Bacteroidaceae; g__Prevotellamassilia	0.086	f__Bacteroidaceae; g__Prevotella	0.054	f__Muribaculaceae; g__CAG-873	0.05	f__Bacteroidaceae; g__Phocaeicola	0.548	f__Bacteroidaceae; g__Prevotella	0.202	f__Bacteroidaceae; g__Bacteroides	0.164	f__Rikenellaceae; g__Alistipes	0.038	f__Muribaculaceae; g__CAG-279	0.016
K01197	Human	Control	2.3977	0.00898067	hyaluronoglucosaminidase	f__Bacteroidaceae; g__Bacteroides	0.245	f__Bacteroidaceae; g__Phocaeicola	0.181	f__Rikenellaceae; g__Alistipes	0.116	f__Bacteroidaceae; g__Prevotellamassilia	0.089	f__Barnesiellaceae; g__Barnesiella	0.06	f__Bacteroidaceae; g__Phocaeicola	0.8	f__Bacteroidaceae; g__Bacteroides	0.053	Other	0.041	f__Lachnospiraceae; g__Faecalimonas	0.032	f__Bifidobacteriaceae; g__Bifidobacterium	0.03
K03585	Human	Control	2.42511	0.0412268	membrane fusion protein, multidrug efflux system	f__Bacteroidaceae; g__Bacteroides	0.384	f__Rikenellaceae; g__Alistipes	0.252	f__Bacteroidaceae; g__Phocaeicola	0.094	Other	0.057	f__Tannerellaceae; g__Parabacteroides	0.051	f__Bacteroidaceae; g__Phocaeicola	0.494	f__Bacteroidaceae; g__Bacteroides	0.243	f__Rikenellaceae; g__Alistipes	0.077	Other	0.064	f__Tannerellaceae; g__Parabacteroides	0.046
K15923	Human	Control	2.45754	0.0025191	alpha-L-fucosidase 2	f__Bacteroidaceae; g__Bacteroides	0.338	f__Bacteroidaceae; g__Prevotella	0.181	Other	0.068	f__Bacteroidaceae; g__Phocaeicola	0.067	f__Rikenellaceae; g__Alistipes	0.064	f__Bacteroidaceae; g__Phocaeicola	0.461	f__Bacteroidaceae; g__Bacteroides	0.239	f__Lachnospiraceae; g__Ruminococcus_B	0.115	f__Acutalibacteraceae; g__CAG-180	0.053	f__Bacteroidaceae; g__Prevotella	0.049
K01206	Human	Control	2.60096	0.0113693	alpha-L-fucosidase	f__Bacteroidaceae; g__Bacteroides	0.207	f__Bacteroidaceae; g__Phocaeicola	0.142	f__Rikenellaceae; g__Alistipes	0.117	Other	0.095	f__Bacteroidaceae; g__Prevotella	0.069	f__Bacteroidaceae; g__Phocaeicola	0.62	f__Bacteroidaceae; g__Bacteroides	0.19	Other	0.08	f__Acutalibacteraceae; g__CAG-180	0.038	f__Lachnospiraceae; g__Ruminococcus_B	0.033
K12373	Human	Control	2.74438	0.0178923	hexosaminidase	f__Bacteroidaceae; g__Bacteroides	0.313	f__Rikenellaceae; g__Alistipes	0.198	f__Bacteroidaceae; g__Phocaeicola	0.087	f__Bacteroidaceae; g__Prevotella	0.08	f__Bacteroidaceae; g__Prevotellamassilia	0.064	f__Bacteroidaceae; g__Phocaeicola	0.606	f__Bacteroidaceae; g__Bacteroides	0.193	Other	0.078	f__Acutalibacteraceae; g__CAG-180	0.064	f__Tannerellaceae; g__Parabacteroides	0.03

## Sheet: Table S8
Table S8. The genomes of Eubacterium
Number	Phylum	Class	Order	Family	Genus	Species	Taxonomy	GeneBank
1	Bacillota	Clostridia	Eubacteriales	Eubacteriaceae	Eubacterium	Eubacterium aggregans	NCBI	GCA_900107815.1
					(Eubacterium_O)	(Eubacterium_O aggregans)	GTDB
2	Bacillota	Clostridia	Eubacteriales	Eubacteriaceae	Eubacterium	Eubacterium barkeri	NCBI	GCA_900107125.1
					(Eubacterium_O)	(Eubacterium_O barkeri)	GTDB
3	Bacillota	Clostridia	Eubacteriales	Eubacteriaceae	Eubacterium	Eubacterium maltosivorans	NCBI, GTDB	GCA_002441855.2
4	Bacillota	Clostridia	Eubacteriales	Eubacteriaceae	Eubacterium	Eubacterium callanderi	NCBI, GTDB	GCA_000152245.2
5	Bacillota	Clostridia	Eubacteriales	Eubacteriaceae	Eubacterium	Eubacterium limosum	NCBI, GTDB	GCA_000807675.2
6	Bacillota	Clostridia	Eubacteriales	Eubacteriaceae	Eubacterium	Eubacterium pullicola (Candidatus)	NCBI	GCA_944388505.1
			(Peptostreptococcales)	(Anaerovoracaceae)	(Gallibacter)	(Gallibacter intestinalis)	GTDB
7	Bacillota	Clostridia	Eubacteriales	Eubacteriaceae	Eubacterium	Eubacterium pyruvativorans	NCBI	GCA_900102225.1
			(Peptostreptococcales)	(Anaerovoracaceae)	(Eubacterium_T)	(Eubacterium_T pyruvativorans)	GTDB
8	Bacillota	Clostridia	Eubacteriales	Eubacteriaceae	Eubacterium	Eubacterium multiforme	NCBI	GCA_030813415.1
			(Clostridiales)	(Clostridiaceae)	(Clostridium)	(Clostridium multiforme)	GTDB
9	Bacillota	Clostridia	Eubacteriales	Eubacteriaceae	Eubacterium	Eubacterium faecipullorum (Candidatus)	NCBI	GCA_944385015.1
			(Oscillospirales)	(Acutalibacteraceae)	(Eubacterium_R)	(Eubacterium_R faecipullorum)	GTDB
10	Bacillota	Clostridia	Eubacteriales	Eubacteriaceae	Eubacterium	Eubacterium faecigallinarum (Candidatus)	NCBI	GCA_019115455.1
			(Oscillospirales)	(Acutalibacteraceae)	(Eubacterium_R)	(Eubacterium_R faecigallinarum)	GTDB
11	Bacillota	Clostridia	Eubacteriales	Eubacteriaceae	Eubacterium	Eubacterium coprostanoligenes	NCBI	GCA_900167205.1
			(Oscillospirales)	(Acutalibacteraceae)	(Eubacterium_R)	(Eubacterium_R coprostanoligenes)	GTDB
12	Bacillota	Clostridia	Eubacteriales	Eubacteriaceae	Eubacterium	Eubacterium faecale (Candidatus)	NCBI	GCA_019119185.1
			(Oscillospirales)	(Acutalibacteraceae)	(Eubacterium_R)	(Eubacterium_R faecale)	GTDB
13	Bacillota	Clostridia	Eubacteriales	Eubacteriaceae	Eubacterium	Eubacterium faecavium (Candidatus)	NCBI	GCA_019116165.1
			(Oscillospirales)	(Acutalibacteraceae)	(Eubacterium_R)	(Eubacterium_R faecavium)	GTDB
14	Bacillota	Clostridia	Eubacteriales	Eubacteriaceae	Eubacterium	Eubacterium ruminantium	NCBI	GCA_900167085.1
			(Lachnospirales)	(Lachnospiraceae)	(Eubacterium_Q)	(Eubacterium_Q ruminantium)	GTDB
15	Bacillota	Clostridia	Eubacteriales	Eubacteriaceae	Eubacterium	Eubacterium xylanophilum	NCBI	GCA_000518685.1
			(Lachnospirales)	(Lachnospiraceae)	(Eubacterium_F)	(Eubacterium_F xylanophilum)	GTDB
16	Bacillota	Clostridia	Eubacteriales	Eubacteriaceae	Eubacterium	Eubacterium uniforme	NCBI	GCA_900167115.1
			(Lachnospirales)	(Lachnospiraceae)	(Eubacterium_S)	(Eubacterium_S uniforme)	GTDB
17	Bacillota	Clostridia	Eubacteriales	Eubacteriaceae	Eubacterium	Eubacterium album	NCBI	GCA_025336545.1
			(Lachnospirales)	(Lachnospiraceae)	(Eubacterium_U)	(Eubacterium_U album)	GTDB
18	Bacillota	Clostridia	Eubacteriales	Eubacteriaceae	Eubacterium	Eubacterium segne	NCBI	GCA_014287775.1
			(Lachnospirales)	(Lachnospiraceae)	(Eubacterium_G)	(Eubacterium_G segne)	GTDB
19	Bacillota	Clostridia	Eubacteriales	Eubacteriaceae	Eubacterium	Eubacterium ventriosum	NCBI	GCA_003475105.1
			(Lachnospirales)	(Lachnospiraceae)	(Eubacterium_G)	(Eubacterium_G ventriosum)	GTDB
20	Bacillota	Clostridia	Eubacteriales	Eubacteriaceae	Eubacterium	Eubacterium cellulosolvens	NCBI	GCA_000621585.1
			(Lachnospirales)	(Lachnospiraceae)	(Bilifractor)	(Bilifractor cellulosolvens)	GTDB
21	Bacillota	Clostridia	Eubacteriales	Eubacteriaceae	Eubacterium	Eubacterium plexicaudatum	NCBI	GCA_948466225.1
			(Lachnospirales)	(Lachnospiraceae)	(Eubacterium_J)	(Eubacterium_J plexicaudatum)	GTDB
22	Bacillota	Clostridia	Eubacteriales	Eubacteriaceae	Eubacterium	Eubacterium oxidoreducens	NCBI	GCA_900104415.1
			(Lachnospirales)	(Lachnospiraceae)	(Eubacterium_C)	(Eubacterium_C oxidoreducens)	GTDB
23	Bacillota	Clostridia	Eubacteriales	Eubacteriaceae	Eubacterium	Eubacterium ramulus	NCBI	GCA_001406295.1
			(Lachnospirales)	(Lachnospiraceae)	(Eubacterium_I)	(Eubacterium_I ramulus)	GTDB
24	Bacillota	Clostridia	Eubacteriales	Eubacteriaceae	Eubacterium	Eubacterium avistercoris (Candidatus)	NCBI	GCA_019116105.1
			(Lachnospirales)	(Lachnospiraceae)	(Brotonthovivens)	(Brotonthovivens avistercoris)	GTDB
Mm_bin23	Firmicutes_A	Clostridia	Lachnospirales	Lachnospiraceae	Eubacterium_Q	Eubacterium_Q sp900314445	GTDB
Hs_bin20	Firmicutes_A	Clostridia	Lachnospirales	Lachnospiraceae	Eubacterium_F	Eubacterium_F sp003491505	GTDB
Hs_bin147	Firmicutes_A	Clostridia	Lachnospirales	Lachnospiraceae	Eubacterium_I	Eubacterium_I ramulus	GTDB

## Sheet: Table S9
Table S9. Genomic characterization of Mm_bin23
MAGs	Mm_bin23
Genome size (bp)	1992961
Contigs	153
Coding ratio	0.848
GC content (%)	0.414
N50 value (bp)	29168
Gene_num	1773
Average_len of genes	13026
Completeness (%)	98.2
Contamination (%)	0.7
No. of genes annotated by COG	1545
No. of genes annotated by GO	38
No. of genes annotated by KEGG	1020
No. of genes annotated by EC	508
No. of signal peptide	64
No. of secreted proteins	42
No. of Type III secretion system Effector proteins	9
No. of non-Type III secretion system Effector proteins	33

## Sheet: Table S10
Table S10. The core genes in the butanoate metabolism pathways
Symbol	KO	EC	Name
ydif	K19709	2.8.3.8	acetate CoA-transferase
atoA	K01035	2.8.3.8 2.8.3.9	acetate CoA/acetoacetate CoA-transferase beta subunit
atoD	K01034	2.8.3.8 2.8.3.9	acetate CoA/acetoacetate CoA-transferase alpha subunit
ptb	K00634	2.3.1.19	phosphate butyryltransferase
buk	K00929	2.7.2.7	butyrate kinase
